# Supplementary material for: Effects of DNA Methylation and Chromatin State on Rates of Molecular Evolution in Insects
Source: G3 (Bethesda). 2015 Dec 2;6(2):357–63. doi: 10.1534/g3.115.023499 (PMC4751555; doi:10.1534/g3.115.023499)
Supplement: Supporting Information [file supp_g3.115.023499_FileS2.xlsx]

## Sheet: dmel_std
geneID	ExpressionLevel	TissueSpecificity	Fop	dN	dS	dN.dS	exon.meanLength	exonCount	H3K9me3.all	H3K4me1.all	PolII.all	H3K27ac.all	H3K9ac.all	H3K27me3.all	H3K36me3.all	H3K4me3.all	intron.meanLength.y
FBgn0000014	-2.25685	0.844572	0.665164	-0.7991	-0.801473	-0.57098	-0.980572	0.561287	0.355387	-1.79653	-2.30114	-2.39861	-2.5456	2.23794	-2.00946	-1.6332	1.72394
FBgn0000015	-2.73008	1.18689	0.931241	-0.0348839	-1.81645	0.601887	-0.390116	0.561287	0.0842752	-1.55381	-1.66319	-2.77644	-2.10233	2.64469	-1.607	-1.5936	0.800524
FBgn0000017	0.253572	0.273116	-0.0033544	-0.409795	-0.870152	-0.133415	0.532079	1.38426	-1.17095	-0.436506	-0.395441	-0.171562	-0.43536	-0.482981	0.43869	-0.685241	1.48242
FBgn0000018	-0.0919071	-0.0331879	-0.398943	1.00343	-0.0450695	1.08931	1.12074	-0.721603	0.67631	0.611582	0.444379	0.563685	-0.122205	-0.539225	0.520851	0.425091	-0.217035
FBgn0000024	0.782825	0.687963	0.77682	-0.985184	-1.19467	-0.631063	-0.850423	1.38426	-1.07833	-0.0349408	-0.328871	0.477921	-0.292079	0.825842	-1.18683	-1.0642	1.34961
FBgn0000032	0.26783	-0.676316	-0.596052	0.727404	-0.0410478	0.792614	-0.558466	0.561287	-0.850706	0.572792	0.229722	0.0457484	1.02235	-0.257843	1.0382	0.912351	-0.1867
FBgn0000036	-0.176434	1.05441	0.767601	-2.92286	-2.06964	-2.41819	-0.875936	1.21935	-0.23477	-1.49409	-1.23871	-0.392906	-0.252263	0.755767	-1.65932	-1.30026	1.51891
FBgn0000037	0.82796	0.955538	0.62744	-0.487735	-0.908894	-0.202304	0.683313	0.248862	0.202293	-0.474944	-0.933003	-0.868621	-0.190297	1.69502	-0.85622	-1.11722	0.819184
FBgn0000038	1.83924	0.901724	0.767601	-1.84736	-2.51271	-1.09186	-0.572149	0.816557	0.00379068	-0.120975	0.239065	0.495408	0.643815	0.521559	-0.49224	0.274911	0.990788
FBgn0000039	0.275548	0.953549	0.493342	-1.71671	-1.0509	-1.45996	-0.652833	1.03239	-0.305243	-0.61969	-0.461311	0.310193	0.187408	1.21803	-1.64241	-0.252232	0.811485
FBgn0000052	1.12201	-0.21963	0.0283702	0.325571	0.574714	0.14709	1.88985	-0.15392	0.654045	0.108025	1.36278	0.448364	0.310957	-0.386756	0.506542	-0.181135	-0.128262
FBgn0000053	0.375823	0.683448	-0.175692	0.194516	0.224909	0.129719	0.623674	1.03239	0.459519	-0.586021	1.03948	0.0409087	-0.498996	-0.0329343	0.261654	-0.404625	0.95324
FBgn0000054	0.266252	-0.516878	0.886268	-2.65722	-0.564938	-2.65448	-0.990767	0.248862	-0.644425	-0.0413647	1.74841	2.06005	1.40835	-0.593271	0.261301	1.03156	1.22501
FBgn0000055	2.75891	-0.435191	1.95849	-0.451194	-1.5356	0.0570111	-0.595235	-0.15392	0.475592	-0.709331	2.91119	1.05157	0.455119	0.158557	-0.060521	0.267572	-0.141352
FBgn0000056	2.76761	-0.440446	-1.53263	-0.737137	-0.00461443	-0.787345	-0.504955	-0.15392	-0.734871	-0.124405	1.81892	0.674321	-0.331141	-0.141319	-0.206611	-0.831372	0.427994
FBgn0000057	0.501453	-0.42413	0.235346	0.130868	0.150207	0.087405	1.34879	-0.721603	0.569182	0.939303	0.329344	1.04616	0.545153	-0.628396	0.884214	0.72138	-0.151423
FBgn0000061	-1.46206	1.11317	-0.549038	-0.462665	-1.89833	0.171823	-0.330718	0.248862	0.358451	-1.72569	-1.91719	-2.38854	-1.09431	2.11283	-1.59904	-1.60381	0.761575
FBgn0000063	-0.321378	0.546603	-0.456192	0.699729	-0.259841	0.840301	0.317417	0.248862	0.337696	0.324546	-0.272637	0.30702	-1.002	-0.452977	0.483408	0.466372	0.213135
FBgn0000064	1.69954	-1.60671	2.33946	-0.815867	-1.27564	-0.423824	-0.6034	0.561287	-0.49537	0.781571	1.5913	0.736114	0.085823	-0.163893	0.980387	-0.349121	0.602177
FBgn0000071	-1.22865	0.694117	1.01128	0.238757	0.350307	0.1329	0.437976	-0.721603	0.295426	-0.824611	-1.77815	-1.42246	-1.41128	2.23658	-1.77488	-1.40654	0.997136
FBgn0000075	-0.833806	0.671283	0.493342	-0.159072	-0.150488	-0.116918	0.281453	0.248862	1.01981	-0.381466	-1.32532	-1.24103	-0.782418	2.59364	-1.21576	-0.977353	0.869352
FBgn0000077	0.199382	-0.295464	-0.121258	-0.00126626	2.14565	-0.755608	1.20156	-1.69203	0.367436	1.26948	1.24292	1.38047	1.59344	-0.20083	0.851407	1.63013	-2.06393
FBgn0000084	0.992997	-1.45278	2.00296	-0.435051	0.611183	-0.676848	-1.02178	0.561287	1.30654	0.263967	1.62696	1.23522	0.855134	0.316551	0.411344	0.726655	0.361111
FBgn0000092	-1.07789	0.917663	1.21924	1.28154	0.881493	1.06055	-0.572149	-0.15392	-0.646465	-0.219616	-0.340834	-0.0266467	-1.06083	-0.621064	0.75634	-0.8557	-0.118686
FBgn0000097	-0.0379816	-0.117677	-0.655385	-0.188005	-1.27798	0.248178	0.971428	-0.15392	-0.903892	-0.267211	-0.32642	-0.134615	-0.852733	-0.280573	0.902801	-0.994084	-0.165207
FBgn0000099	0.297556	0.414548	-0.263916	-1.21104	-1.28319	-0.845463	-1.22847	1.21935	1.32384	-0.0142488	0.0244273	0.805024	-0.31551	2.26956	-0.527349	-0.0958839	1.4705
FBgn0000100	2.06401	-3.19376	1.91366	-1.9996	-1.39487	-1.65287	0.329215	-0.721603	-0.151851	0.023099	1.82019	1.7765	2.72264	-0.729838	0.798573	1.32037	-0.100118
FBgn0000108	0.971435	0.506077	0.69329	-0.346609	-0.276545	-0.271566	-0.682325	1.66522	0.309175	-0.401229	0.119734	0.501833	-0.317589	0.936511	-0.0883812	-0.250391	1.72122
FBgn0000109	0.510222	-1.61143	-0.0033544	-0.0390432	-0.332644	0.075696	-1.10286	-0.15392	-0.254029	1.18843	1.12534	1.39842	0.626359	-0.994376	0.395425	0.959119	0.0441797
FBgn0000114	-0.830192	0.758133	0.355917	-0.353908	-0.43153	-0.22714	-0.748212	1.66522	-1.17694	-0.752737	-0.942347	-0.00164716	-0.143919	0.692806	-0.970552	-1.44061	1.94547
FBgn0000115	0.884222	-1.68317	1.58927	-2.75057	-1.48417	-2.41819	-1.11928	-0.15392	-0.361293	0.533694	0.341543	0.91702	1.76981	-0.713831	0.690548	1.38937	0.30685
FBgn0000117	1.18981	-1.01919	0.0494195	-1.95705	-1.22285	-1.66261	0.146084	0.816557	-0.362109	1.37688	0.354406	0.834238	0.209674	-0.879599	0.641508	0.291767	1.04545
FBgn0000120	2.63256	1.05645	1.43604	-2.38275	-0.315789	-2.43943	-0.500854	0.248862	0.32035	-2.10838	2.83178	-0.281518	0.101439	0.937351	-1.4489	-0.413109	0.425773
FBgn0000121	2.87794	1.08308	1.38676	-2.03512	-0.667705	-1.9435	0.0735062	-0.15392	0.694143	-1.48602	2.70852	-0.647437	0.0912238	2.50242	-1.19917	-0.322789	-0.161722
FBgn0000137	-2.15803	1.33075	-1.61714	0.68367	0.525203	0.547056	2.00244	-1.69203	1.45128	-1.70215	-1.32888	-1.82988	-1.27323	1.57904	-1.42229	-1.26141	-2.06393
FBgn0000139	0.0698469	-0.404756	-0.0780932	-0.479303	0.60161	-0.721082	-0.880329	1.21935	0.90676	1.33289	0.170796	1.34924	0.270165	-0.679339	0.61669	0.874762	0.305963
FBgn0000140	-1.74173	0.794589	-0.387565	0.502656	0.588127	0.330819	1.40171	0.816557	-0.164422	0.758468	-1.35189	-1.29419	-1.25518	0.187953	-1.26245	-0.696894	-0.155514
FBgn0000147	-0.548357	0.53437	0.174062	0.124779	0.32573	0.0203274	0.110235	-0.15392	-0.482583	0.771593	-0.375852	0.110688	-0.320368	-0.774407	0.36673	0.988352	-0.172259
FBgn0000150	1.89427	-2.75018	2.18449	-1.24889	-1.40493	-0.841197	-0.580764	-0.721603	-0.548226	1.08527	2.57242	1.75725	1.93683	-0.938169	0.7326	1.33541	0.29809
FBgn0000152	-0.121414	-0.243489	0.813543	-0.739359	0.765966	-1.05947	-0.67436	1.21935	1.54123	0.364787	-0.314934	0.757689	-0.413725	-0.37855	0.455266	-0.00474349	0.287129
FBgn0000153	0.286892	0.824599	0.886268	-0.376159	-0.45569	-0.240954	0.611122	-0.15392	2.09806	-0.457118	0.274937	-0.521652	-0.684094	0.539522	-0.238938	-0.42579	0.529681
FBgn0000157	-0.536828	1.15403	0.57992	-2.43708	-3.85128	-1.26538	-1.49714	1.03239	0.134965	0.249735	-0.996319	-0.83632	0.00367886	2.57222	-1.30997	-0.902383	1.57162
FBgn0000163	-0.333117	0.11303	-0.52568	-0.350981	0.140806	-0.423824	0.459193	1.38426	-0.264572	0.0300129	-0.530576	-0.252724	-0.494168	-0.0231747	-0.0397325	-0.923722	1.6583
FBgn0000166	-2.9473	1.3545	-1.79014	-0.284747	-1.44883	0.20485	-0.126098	0.248862	1.55588	-0.645994	-0.998519	-1.60079	-1.33458	2.68112	-1.13912	-0.988494	0.65825
FBgn0000173	1.20165	-1.51154	1.0201	-3.22882	-0.139714	-3.36618	0.261913	-1.69203	2.43387	0.642996	0.481626	0.294113	-1.06747	0.938807	0.217208	-0.676046	-2.06393
FBgn0000179	-0.593174	1.09266	-0.874412	-1.14314	-1.11277	-0.828506	0.128267	1.03239	-0.181131	-0.754677	-1.4023	-0.767601	-0.721348	2.08953	-1.92365	-1.0171	2.06274
FBgn0000180	-0.426228	0.789267	0.473918	-0.398959	-0.788112	-0.150192	0.132563	0.561287	-0.474729	0.183827	-1.2225	-0.285432	0.330096	1.26955	-1.45469	-0.471439	1.37133
FBgn0000181	1.89259	-2.64792	1.76927	-1.04516	-0.563727	-0.920967	0.429209	-1.69203	0.236408	0.141037	1.34698	0.83604	1.34514	-0.438709	0.949695	1.32528	-2.06393
FBgn0000182	-2.11629	0.964321	0.0494195	-0.616617	-1.01869	-0.30069	-0.354046	1.38426	0.446603	-1.97956	-1.39782	-1.89442	-1.83859	1.14473	-1.65953	-1.39306	0.298406
FBgn0000183	0.495164	-0.203956	0.265736	-0.918	-0.234611	-0.898154	-0.382151	1.21935	0.30906	0.127507	-0.352705	-0.534007	-0.434728	0.0243987	0.875448	-0.523422	1.15197
FBgn0000216	-0.48905	1.00486	2.11982	0.718271	-1.63282	1.34315	-0.660625	-1.69203	1.70336	-2.49959	-1.25366	-1.47184	-1.05829	1.91829	-1.23042	-1.59017	-2.06393
FBgn0000221	-0.0949014	0.0656733	0.786023	0.384724	0.838619	0.116892	1.40248	-1.69203	-0.543867	1.23437	0.762399	0.486776	0.882661	-0.444047	0.828915	1.40008	-2.06393
FBgn0000228	0.567676	-0.198499	0.0283702	-0.0194513	0.0349397	-0.0326807	0.122431	1.21935	0.00459036	0.9053	-0.117161	0.571702	0.390563	-0.412977	0.710977	0.389639	0.550772
FBgn0000229	0.879104	-0.434084	-1.73187	-2.33144	-2.03944	-1.7765	-1.06654	0.816557	-0.957348	1.38223	0.506014	0.388465	-0.443483	-1.94543	1.08535	0.232425	-0.0243196
FBgn0000239	0.810637	-0.647624	-0.490827	-1.07668	-0.911633	-0.832718	-0.774209	1.38426	-0.55715	0.731819	0.0277986	-0.0388965	-0.885209	-0.965547	1.16906	-0.660496	-0.0028858
FBgn0000241	0.331381	-0.921796	-0.936822	-0.875782	0.898796	-1.25239	-0.761154	1.38426	0.578168	-1.47042	-0.626228	-1.08337	-1.22089	0.195231	-0.288085	-0.705177	1.07373
FBgn0000247	0.517594	-0.522919	0.204789	-0.0516348	-0.509386	0.123326	0.0373761	2.09947	-0.614278	0.785156	0.134241	-0.927076	-0.637485	-0.564768	1.20657	0.1477	-0.0300021
FBgn0000250	0.603959	-0.307233	-0.121258	0.0809925	-1.84083	0.733903	-0.615732	0.816557	-0.3203	0.858969	0.78805	1.30546	0.0920307	-0.743859	0.262631	0.18087	1.39936
FBgn0000251	-1.42975	0.679564	0.655757	-0.425499	-0.109182	-0.415489	0.77328	-0.721603	0.156688	-0.501486	-2.05457	-2.8915	-1.97343	2.07289	-1.7214	-1.97877	2.12037
FBgn0000253	1.83411	-1.31562	1.00245	-6.30566	-4.78484	-5.53644	-2.15375	0.561287	-0.590787	0.711105	1.86316	1.88512	1.12985	-0.804599	-1.24138	0.613402	1.61974
FBgn0000256	-0.179754	0.457028	-0.727436	0.583096	-0.60048	0.834854	0.0868329	1.53177	-0.37419	-0.123906	-0.784221	-0.336447	-0.437584	0.775437	0.300901	-0.9929	1.3596
FBgn0000257	0.156817	-0.322157	1.03771	0.425311	1.78025	-0.169413	1.32242	-0.721603	-0.0850855	0.981351	-0.0899114	-0.293049	0.53025	-1.04842	0.876103	0.790647	0.124895
FBgn0000258	0.979512	-0.529956	-2.64343	-5.29124	-0.20694	-5.53644	1.45208	-1.69203	2.05702	0.265481	0.606274	-0.156671	0.286384	-1.51447	0.894889	0.356049	-2.06393
FBgn0000259	1.19497	-1.17156	-0.490827	-1.79705	-3.37798	-0.736278	-2.10399	1.38426	0.619973	1.04923	0.390984	1.08303	0.153181	-1.28526	0.637623	0.635066	0.930224
FBgn0000273	0.994506	-0.424733	1.69953	-5.66563	-2.351	-5.53644	1.52565	-1.69203	-0.743574	0.160048	0.151691	1.42383	0.524082	-0.54939	-1.57076	0.467496	-2.06393
FBgn0000274	-1.86572	1.02384	0.850025	0.0388651	1.62658	-0.529753	-0.875936	0.561287	1.76069	-2.06176	-1.78487	-2.05866	-1.59953	2.64532	-1.66226	-1.4733	-0.170486
FBgn0000283	1.13277	-0.648782	-0.50242	0.0165675	0.829547	-0.27396	1.14409	0.248862	-1.05301	1.63242	0.396591	-0.634013	0.180791	-0.360648	1.28388	0.472974	-0.1867
FBgn0000286	0.736494	-1.44643	0.674555	0.102698	-1.07017	0.485673	0.432137	-0.15392	-0.125442	1.27309	0.0495744	0.720316	-0.55141	-0.871887	0.630779	-0.579031	1.04039
FBgn0000287	-0.34427	0.805493	-0.619709	0.222414	-0.0132226	0.24251	0.754536	0.816557	1.86957	-1.17174	-1.31899	-1.68476	-0.844719	2.99874	-1.58839	-1.44723	0.845415
FBgn0000289	0.955103	-0.852538	0.0178155	-1.09285	-1.77173	-0.545407	-1.17273	2.00288	-1.10635	0.631744	0.195359	0.343357	-0.358235	-0.507292	0.953223	-0.152312	0.678037
FBgn0000307	0.663427	-0.279431	-2.49177	0.364752	-0.117601	0.432023	2.86289	-0.721603	-0.606364	-0.000229424	-0.371251	-0.962727	-0.0113821	-0.200871	0.22947	-0.384835	1.10543
FBgn0000308	1.04135	-1.72265	0.904301	-1.22599	-3.51952	-0.0729234	-1.64891	-0.15392	-0.498522	1.0035	0.351696	1.64128	0.579669	-0.381111	-0.869594	0.4499	1.5437
FBgn0000313	2.01923	0.973965	0.702633	-1.98234	0.394096	-2.24513	-0.559602	2.09947	0.297316	-1.50051	0.790526	-0.202111	-0.696553	-0.182887	-0.431063	-0.501823	0.11717
FBgn0000316	-0.0589291	0.212144	-1.73187	0.944289	0.677937	0.772044	-0.58943	1.03239	0.170106	0.523201	0.519839	0.437035	0.678549	-1.4335	0.963652	0.540812	0.0956222
FBgn0000318	0.966057	-1.28794	1.46865	-0.578456	-0.373817	-0.487198	-1.64891	-0.15392	-0.488391	0.89582	1.53039	1.37214	1.52623	-0.522072	0.75963	1.17395	0.456518
FBgn0000319	1.19301	-2.57861	0.265736	-1.49037	1.86599	-2.22765	1.17421	0.816557	0.401688	0.646369	0.794838	1.05597	0.641111	-1.3222	0.66733	0.359912	0.27794
FBgn0000320	-0.115704	0.349711	0.385654	-0.578456	-1.04252	-0.250272	-0.0612992	0.816557	1.13083	0.15961	0.0899818	0.0703792	0.0632188	2.58843	-0.876167	-0.181775	1.61541
FBgn0000326	0.367854	-0.716218	-0.410346	0.712747	0.569869	0.561566	0.146969	0.248862	-0.900303	0.725035	-0.0608746	1.24418	1.46589	-0.631709	0.634727	1.18602	-0.206697
FBgn0000330	0.122508	-0.54426	0.767601	-1.57988	-0.38553	-1.55172	-0.911444	0.816557	-0.5534	0.768461	0.806107	1.14596	1.45945	-0.749868	1.00341	1.2633	-0.104995
FBgn0000339	0.607224	-1.85635	-0.537347	-1.84001	-1.31808	-1.50895	-1.88081	0.248862	-0.539999	0.800948	0.617637	1.20731	0.773647	-0.746113	0.671661	1.28424	-0.0414068
FBgn0000351	-1.40691	1.15664	0.444652	0.884553	0.610652	0.731307	-0.68513	0.816557	-1.03143	0.254363	-0.79874	0.0360956	-0.855887	-0.523805	0.455236	-0.467081	-0.19559
FBgn0000352	0.503413	0.175168	-0.252811	0.477389	0.784993	0.235378	1.28073	0.248862	-1.03195	1.12455	0.425283	-0.915885	0.108467	-0.46937	1.16214	0.614405	-0.201615
FBgn0000357	-0.552212	1.20929	1.04649	0.937075	-1.80292	1.6367	-0.580764	-0.721603	0.348877	-3.10897	-1.13842	-1.80227	-1.99961	-0.0368428	-0.994472	-1.56099	0.285277
FBgn0000358	-1.28306	1.25473	1.58927	0.633243	-0.504642	0.854934	-0.572149	-0.721603	1.70906	-0.743496	-0.639212	-0.815821	-0.748971	1.00404	-1.27993	-1.21716	-0.0171885
FBgn0000359	-2.21223	1.17499	1.14217	-0.496245	-1.58858	0.0274206	0.16544	-0.721603	0.802559	-2.25344	-1.07748	-2.42599	-1.45796	1.49291	-1.72626	-1.83541	-0.0171885
FBgn0000377	0.522878	-1.00254	0.77682	-0.706573	0.173106	-0.815977	1.51505	-0.721603	0.220544	0.253623	0.806801	1.05802	2.1043	-0.764558	0.741829	1.54802	-0.209259
FBgn0000382	1.15286	-0.265846	0.425056	-0.169816	-0.224761	-0.102706	-0.561212	1.78705	-0.335103	0.887265	1.089	1.42052	0.674567	-0.795412	0.683393	0.453293	1.19591
FBgn0000392	-0.335705	0.405965	0.0912794	0.762185	0.248115	0.727835	0.566341	0.816557	1.22972	-0.104323	-0.421877	0.471073	-0.160134	0.279246	-0.361015	0.323329	1.219
FBgn0000394	0.751852	-0.441592	1.54134	-0.436653	0.541305	-0.655453	-1.01946	0.248862	2.90752	0.86554	0.112404	1.77537	0.29326	-0.477346	0.389298	0.556166	0.593131
FBgn0000395	-0.299841	-0.14109	0.454425	0.542919	0.567983	0.381483	-0.0264411	0.816557	0.74068	-0.406263	-1.07061	-0.343583	-0.696198	1.26195	-1.17455	-1.32394	1.32406
FBgn0000404	-0.838055	0.688798	0.0494195	0.542364	-0.0283506	0.589963	-0.944663	1.03239	0.0719918	-0.309482	-1.46736	-0.606357	-1.30191	-0.14923	-1.10111	-1.00159	0.893528
FBgn0000406	1.90659	0.463197	0.194565	-0.412915	-0.323555	-0.328163	0.198294	-0.15392	3.03121	-0.435673	2.20287	1.1658	0.28132	1.36092	-0.834211	0.0158762	0.337983
FBgn0000409	1.70724	-1.2688	2.09084	-5.66563	-2.93857	-5.53644	-0.23516	-1.69203	-0.384422	1.30271	1.60887	1.66272	0.49761	-0.587491	0.709543	0.511582	-2.06393
FBgn0000411	0.14768	0.49139	0.184323	-0.679071	-0.995539	-0.374836	1.64335	-1.69203	1.00408	1.23604	0.185926	-0.0703375	0.832556	2.88917	-1.57129	0.307443	-2.06393
FBgn0000413	0.736284	-1.1077	-0.142968	-0.183119	-0.714781	0.0552948	2.56809	-1.69203	-2.47888	0.841747	-0.000387525	-1.13707	-0.496383	-0.888117	0.752804	-0.630474	-2.06393
FBgn0000416	1.88627	-1.23852	0.758366	0.428457	-0.160604	0.515225	0.0440007	1.03239	-0.775083	0.19561	1.38512	0.894171	1.03993	-0.460768	1.00787	0.580565	0.635561
FBgn0000422	1.14638	0.699264	0.895292	-0.630355	-0.828832	-0.380161	0.426275	-0.15392	0.591934	1.58771	0.579345	1.10919	0.334307	0.00839139	-0.349124	0.00592997	0.811076
FBgn0000439	0.00648593	1.1681	-0.607868	-0.269908	-1.47187	0.229636	-0.124187	0.561287	1.06588	-0.843732	-0.648752	-0.55245	-0.748023	2.71103	-1.50069	-0.638482	1.3852
FBgn0000447	0.463546	-0.0732881	-0.153855	0.37944	1.42058	-0.0926785	0.694399	-0.721603	1.4342	1.17586	1.08184	1.61901	1.04147	-0.896039	0.402927	1.22016	-0.241192
FBgn0000449	-3.07098	1.34712	-0.911773	0.107157	-0.592316	0.32299	-0.0606211	0.248862	2.9934	-1.22051	-0.315691	-1.35845	-1.29634	0.875198	-0.145761	-0.92472	0.0121669
FBgn0000451	-0.415624	0.366946	0.214993	0.0272988	-1.45658	0.541822	-0.558304	1.03239	-0.483284	-1.74384	-1.69272	-1.31469	-0.935495	1.4451	-1.44646	-1.48305	0.910715
FBgn0000454	0.565931	-0.953951	0.46418	-0.183119	-0.0774516	-0.167259	-0.0037547	0.248862	-0.809047	0.591553	1.67949	0.729371	0.14919	0.176807	0.424464	-0.19271	0.622541
FBgn0000455	0.531797	-0.630219	0.95805	0.0493418	1.07488	-0.325634	2.01771	-1.69203	-0.512068	1.20996	0.501412	0.32607	1.15025	-0.82606	0.700336	1.01494	-2.06393
FBgn0000463	-0.618887	0.843111	0.112091	-0.480983	-0.6311	-0.290886	0.128267	0.816557	-0.414065	-0.795881	-1.21885	-0.857591	-0.59225	0.8287	-1.51373	-1.26502	1.66608
FBgn0000464	-0.0906469	0.667967	0.0283702	-1.4954	-0.835936	-1.30543	-0.247966	2.43045	0.146418	-0.987336	-0.531323	-0.658395	-0.423331	0.816829	-0.23622	-1.13398	1.9116
FBgn0000477	1.19226	-0.0850007	0.132825	0.349141	0.233121	0.29104	0.543436	-0.721603	-0.22583	-0.336231	1.27371	0.9546	-0.269776	-0.2068	-0.465327	-0.653537	0.814337
FBgn0000479	0.250786	0.896001	-0.584261	-0.868076	-2.31839	-0.112837	-0.164211	2.43045	-0.718315	-0.307275	-0.324657	0.00506325	-0.671434	-0.074364	-0.425326	-1.0162	1.79927
FBgn0000482	0.259669	-1.11136	0.758366	0.69315	2.27968	-0.0593261	0.676621	0.561287	-0.504818	0.925692	1.02028	0.351097	1.21546	-0.551217	1.16359	1.03281	-0.195964
FBgn0000490	-0.392922	0.507948	0.385654	-0.435051	-0.423651	-0.31558	1.25058	-0.721603	0.461845	-1.67382	-1.29875	-2.11986	-0.906926	1.30911	-1.59571	-1.6229	1.3258
FBgn0000499	0.563897	-0.18297	0.62744	-1.06394	-0.486528	-0.963405	2.37299	-1.69203	0.735472	1.40325	0.147393	0.63433	0.829864	-0.399665	0.566442	1.29143	-2.06393
FBgn0000524	0.0866136	0.273197	0.235346	-0.462665	-0.275452	-0.396309	0.553584	0.248862	0.78923	0.309302	-0.921147	-0.266696	-0.624478	-0.600665	0.253279	-0.539408	0.448722
FBgn0000527	0.139617	0.758588	0.913295	-1.19632	0.371347	-1.40572	0.208521	0.816557	1.20101	-1.55378	0.197823	-1.04964	-1.4296	0.700087	-0.211084	-1.19974	-0.143348
FBgn0000529	-0.368652	1.11547	0.101695	0.395853	-0.901603	0.740792	-0.855029	0.248862	1.18384	-0.342733	-1.4792	-1.18653	-0.890284	2.28416	-1.45286	-0.909328	0.691712
FBgn0000536	0.839963	-0.752068	-0.715362	0.139498	-1.12433	0.543919	-1.13311	0.816557	0.48786	1.06696	1.11602	1.99234	0.472654	-1.18562	0.126731	0.0475862	0.98435
FBgn0000543	0.533239	-1.02815	0.786023	0.36273	1.76745	-0.231723	1.47628	-0.721603	0.307823	0.720472	0.994618	0.823154	1.4408	-0.49697	0.922699	1.24382	-0.106223
FBgn0000546	-0.404235	-0.0135639	-0.739536	-0.252673	-0.936174	0.0587244	0.103417	1.21935	-0.158193	0.605125	-0.152637	0.919768	0.073524	-0.543977	-0.128537	-0.301857	2.02901
FBgn0000552	-1.78331	1.34364	-0.643468	0.95216	-0.591094	1.22646	-0.448541	-0.721603	0.783045	-0.784559	-1.31351	-2.30673	-0.670798	2.62281	-1.49067	-1.4129	-0.1867
FBgn0000559	2.23036	-3.23495	0.975851	-1.94056	-1.12951	-1.67243	0.400803	0.561287	-0.178041	0.455637	1.83075	1.1209	1.07322	-0.840802	0.970002	0.833416	0.542779
FBgn0000562	0.434272	-0.231706	0.940191	-0.527549	-0.110898	-0.52356	0.176637	1.03239	-0.636461	-0.00523655	-0.25093	0.329566	-0.188899	0.242046	0.680199	-0.883615	1.07189
FBgn0000566	0.616572	-0.203641	0.598977	-0.326472	0.524655	-0.532864	1.68567	-1.69203	0.171833	1.09538	0.705286	0.947668	0.354611	-0.234901	0.39222	0.778484	-2.06393
FBgn0000575	1.12918	-0.540376	0.804385	-0.125279	-1.43917	0.372802	-0.363979	-0.721603	-0.954242	-0.155659	2.04867	2.1345	2.30094	-0.42865	-1.56199	1.23418	1.40347
FBgn0000576	-0.251866	1.07511	0.316017	-0.388249	-0.272359	-0.318084	0.990677	-0.721603	1.54302	-0.415825	-1.34104	-1.78437	-0.5577	2.29787	-1.6742	-1.34048	0.516585
FBgn0000577	-0.501309	1.11088	0.665164	-0.606928	-0.536625	-0.457887	0.550209	-0.15392	1.59904	0.608644	-1.29083	-1.09304	-0.614556	3.03094	-1.70488	-0.943249	0.920682
FBgn0000578	0.136879	0.398966	-0.899291	-0.549024	-0.46366	-0.423824	-0.630547	1.53177	-0.610108	-0.448629	-0.831842	-0.0490114	-0.236118	-0.441822	0.112376	-1.01343	0.974354
FBgn0000579	1.68704	-1.72163	2.61718	-0.547215	-0.966514	-0.245602	0.995701	-0.721603	0.0729205	0.800732	2.51986	0.725461	0.428106	-0.947918	0.739868	0.408646	1.07988
FBgn0000581	0.489596	-0.207969	-0.421772	0.242606	-0.7398	0.519529	0.689974	1.53177	-0.385569	1.07276	-0.134259	-1.1388	-0.543589	0.170888	1.00203	-0.497564	0.242617
FBgn0000588	0.230073	0.65005	0.702633	-1.40419	0.517666	-1.68236	-0.269844	0.248862	0.940825	0.31612	-0.663872	-0.139462	-0.359168	0.299557	-0.804241	0.41696	0.263993
FBgn0000591	-1.73929	1.19061	1.53331	0.251779	-0.628209	0.490108	0.51465	-1.69203	0.170485	-0.250656	-1.54767	-1.82765	-1.338	1.8371	-1.38845	-0.976529	-2.06393
FBgn0000611	0.797461	-0.971602	0.305998	-2.20347	2.08139	-3.04171	-0.4525	0.248862	-1.44853	0.985129	0.475861	0.2709	0.184203	-1.09091	0.968501	0.393976	0.0822825
FBgn0000615	-0.561078	0.412294	0.0912794	0.690789	-0.885268	1.05057	0.495146	-0.15392	1.169	0.111311	-1.01698	-0.389975	-0.894493	0.427964	-0.879151	-0.530632	-0.0881472
FBgn0000617	0.303807	-1.07189	1.13354	0.275061	0.177912	0.232511	0.133635	-0.721603	-0.951281	0.734125	0.767423	0.11338	1.05093	-1.02686	0.899339	1.55726	-0.165207
FBgn0000618	0.528282	-1.65616	1.08147	0.436587	0.751107	0.203373	-0.334378	-1.69203	0.889717	0.649517	1.48621	1.39461	2.13339	-0.588201	0.979207	1.68964	-2.06393
FBgn0000625	-0.242262	0.666777	-0.537347	-0.373161	-1.45824	0.113658	0.0757356	0.561287	0.359876	-0.100993	-1.35115	-1.27455	-1.02161	2.50426	-1.45084	-0.74757	0.834397
FBgn0000629	0.327092	-0.158996	0.375759	-0.652365	0.329255	-0.811835	-0.239083	1.03239	-0.386915	0.556183	0.444923	-0.327267	0.51212	-0.650653	1.10275	0.649598	0.187554
FBgn0000633	0.231276	0.386635	0.454425	-0.0453175	-1.12926	0.348848	-0.797636	1.66522	-0.378807	-1.17548	-1.19703	-0.484783	-0.176546	1.60678	-1.29303	-1.29176	2.07675
FBgn0000635	-0.225473	0.439895	0.316017	-0.430263	-0.679032	-0.220304	-0.383034	1.53177	0.910844	-0.606255	-0.723951	0.00670608	-0.354991	0.700002	-0.730274	-1.15784	1.98106
FBgn0000636	-0.407615	0.698042	0.385654	-0.191686	-0.821304	0.0840737	-0.685748	1.53177	-0.547449	-1.39225	-0.797454	-0.355641	-0.11334	0.719803	-1.18506	-0.577838	2.00576
FBgn0000639	-0.565779	0.566354	0.804385	1.05615	-0.366474	1.25848	2.08359	-0.721603	2.04927	-2.51749	-1.49268	-2.32273	-1.09716	2.79127	-1.54972	-1.68137	-0.158263
FBgn0000658	-0.561168	1.10893	0.454425	0.307131	-0.863634	0.632999	2.27396	-1.69203	-0.0382684	-2.11265	-1.80667	-2.26765	-0.776174	1.34223	-1.60823	-1.44463	-2.06393
FBgn0000659	0.415849	0.0931796	-0.0566361	-1.9654	-0.614002	-1.88057	2.07435	-1.69203	0.597948	-1.0186	-0.576404	-0.632367	-0.0765345	2.55541	-1.51119	0.0399893	-2.06393
FBgn0000662	0.823306	-0.796095	0.214993	0.300661	-0.417708	0.468865	0.0434588	0.248862	-1.10137	1.09678	0.808125	0.616482	0.211112	-0.248256	0.639181	0.759495	0.97676
FBgn0000709	0.353452	-0.127707	0.522352	-0.610791	0.222013	-0.728651	1.3476	0.248862	-0.0761966	0.880522	1.22384	0.775538	1.26278	-0.634684	0.762317	1.04097	0.284409
FBgn0000715	-0.127013	1.08855	0.840927	0.598898	1.55175	0.0956844	1.5001	-1.69203	1.05005	-1.52974	-1.52602	-1.60974	-1.61294	1.39381	-1.49298	-1.04745	-2.06393
FBgn0000719	-0.305929	0.693643	-1.61714	1.18627	-1.12408	1.66437	2.60956	-1.69203	-0.00615433	-1.09404	-0.777132	-1.2701	-0.367097	1.15155	-1.09695	-1.42084	-2.06393
FBgn0000723	0.158278	0.121325	0.080844	-0.329322	-0.776119	-0.0788085	-1.16116	1.89912	0.637876	-1.19845	0.108019	-0.280651	-0.789711	0.632756	0.031093	-0.903976	1.36237
FBgn0000996	-0.150555	0.57845	0.070389	0.13433	-0.332272	0.260815	0.993694	-0.15392	0.0883229	1.56018	-0.913704	-0.423711	-0.715954	0.0486748	0.162114	0.208693	0.858427
FBgn0001077	-1.12283	0.972979	1.0201	0.179011	-1.17052	0.602874	0.712696	-0.721603	0.897538	-1.57062	-1.71015	-2.94125	-1.52936	2.66333	-1.68004	-1.78997	0.209056
FBgn0001078	-0.196018	1.01646	0.385654	0.0819071	-1.54046	0.630124	-0.165206	1.38426	-0.482452	0.767402	-0.542478	0.786574	-0.654351	-0.617722	0.160347	-0.763192	1.84206
FBgn0001079	0.0332086	0.394233	0.365847	0.294872	0.978745	-0.0289322	0.683313	0.248862	-0.20018	0.505943	1.3201	0.206033	1.13369	-0.289047	1.03624	1.05918	-0.149165
FBgn0001083	-0.400116	0.940646	0.305998	-0.465969	0.595878	-0.706116	-0.64594	2.00288	1.02782	-0.982884	-1.15388	-0.860274	-1.22112	0.644319	-0.78758	-1.19527	0.655571
FBgn0001084	-0.516564	0.499036	-0.584261	-0.136793	1.24374	-0.580744	0.128267	-0.15392	-0.115446	-0.199852	0.862898	0.540004	0.191411	-1.29278	0.510414	0.935151	-0.205421
FBgn0001085	-1.47322	0.994724	-0.30856	-1.9996	-0.574237	-1.93059	-0.379841	0.816557	-0.418603	-0.503182	-1.08565	-0.389692	0.470815	0.932195	-1.8484	-0.391727	2.39503
FBgn0001086	-1.60105	0.581063	0.0283702	-0.6605	0.346372	-0.828506	0.478223	-0.15392	-0.700269	-0.108787	0.525778	0.240197	-1.64085	-0.362047	-0.789426	-0.829382	-0.106223
FBgn0001087	0.818966	-0.758494	-0.175692	-1.84736	-1.55277	-1.4286	-0.794483	2.00288	0.0798636	0.820182	0.266737	0.900227	0.0749449	-1.16273	0.905413	0.18034	0.63175
FBgn0001090	2.00571	-0.200616	1.46052	1.181	0.327787	1.14784	1.86089	-1.69203	0.920307	-0.908205	0.882418	-0.321093	-0.697882	-0.657586	-0.635249	-1.29455	-2.06393
FBgn0001098	1.4457	-1.28217	2.31858	-1.9996	-2.23264	-1.3543	-0.509525	0.816557	-0.169471	0.52032	0.796601	0.310189	-0.400474	-0.391413	0.736772	0.0680667	1.07898
FBgn0001104	-0.000734128	0.257279	0.859108	-1.72962	-1.27824	-1.39821	-0.871731	0.561287	2.06921	-0.577794	-0.635036	0.289025	-0.774278	-0.384121	-0.138147	-0.273648	1.2002
FBgn0001105	1.23038	-1.21762	0.122468	-2.58879	0.15224	-2.79788	1.46972	-1.69203	-0.651827	1.23731	0.849749	0.393002	-0.0499809	-0.671897	0.900036	0.651517	-2.06393
FBgn0001108	0.65526	-0.73992	0.39553	-0.295691	-0.0170384	-0.310592	2.39439	-0.721603	-0.26668	0.980633	0.0471166	-0.912044	-0.161531	-0.272938	1.16702	-0.0236579	0.804484
FBgn0001114	2.52711	-0.0454504	-0.490827	1.33271	0.19582	1.35658	2.08165	-0.721603	2.80284	-1.00875	0.406415	0.630099	-0.0661864	1.06763	-0.536081	-0.233479	0.654418
FBgn0001120	-1.84687	1.26919	-1.07665	1.07256	-0.601706	1.35888	-0.0852276	-0.721603	0.589174	-0.963666	-1.33166	-0.65752	-1.73822	0.941701	-1.64357	-0.907992	-0.209259
FBgn0001122	0.675367	0.319282	0.132825	-2.45118	-4.18473	-1.1659	-1.42143	1.21935	-0.294216	0.633533	-0.197886	0.81434	0.42936	-0.233598	-0.171153	0.0297992	1.57801
FBgn0001123	0.714047	-0.940533	-2.29581	-2.36965	-6.32569	-0.31558	-1.45336	1.21935	-0.957642	0.610165	0.284836	-0.679638	-0.595382	-1.59912	0.928576	-0.382776	0.249364
FBgn0001124	1.10667	-0.681846	0.589456	0.418352	-0.270542	0.542871	-0.561875	0.561287	-0.41081	0.819261	1.49637	1.39213	0.34115	-1.1187	0.895111	0.546797	0.739219
FBgn0001133	0.780785	-1.72195	1.3287	-0.391296	0.977581	-0.75952	-0.165496	0.561287	-0.567349	1.00857	0.533588	0.642448	1.0397	-0.384584	1.21065	0.897754	-0.151423
FBgn0001134	-0.617329	1.24763	-0.376209	0.310706	-0.83216	0.625313	0.110961	0.561287	-0.156771	-0.879638	-1.36255	-0.507948	-0.743725	0.729614	-0.455424	-1.13298	1.35213
FBgn0001137	0.561786	0.430078	-0.342281	0.718271	-0.929731	1.09532	-0.384044	-0.15392	0.580129	0.0273083	0.126504	0.222627	-1.20343	-0.207327	-0.0741131	-0.835014	0.570333
FBgn0001138	-1.03649	1.0098	0.560797	-1.57988	-2.32028	-0.871457	-0.563583	1.21935	0.313232	-0.644053	-1.55511	-1.54767	-1.2003	2.42523	-1.76283	-1.48334	1.719
FBgn0001139	0.570489	-0.52673	0.122468	-2.94684	-2.8189	-2.16066	-1.22455	1.89912	-1.06397	0.99683	-0.240653	-0.528349	-0.530099	-0.678523	0.880824	-0.0459737	0.459629
FBgn0001142	1.31221	-0.575199	0.69329	-0.503111	-0.0948077	-0.502187	1.70827	-1.69203	-0.208387	0.520519	0.723842	1.19272	1.06656	-0.00247211	0.424294	0.897728	-2.06393
FBgn0001145	1.81701	0.0237631	1.67609	-1.07989	-1.22361	-0.724859	-0.799333	0.561287	2.16455	0.611022	1.56247	1.48513	0.21221	-0.200726	-0.148655	0.190753	1.21901
FBgn0001147	-1.8107	0.888667	-0.715362	-0.956594	-0.252248	-0.934911	-0.521473	0.561287	1.39683	-0.787742	-1.33006	-1.76216	-0.616835	2.22799	-1.64298	-1.50891	1.48174
FBgn0001148	-2.37371	1.12184	-0.364877	-0.295691	0.371636	-0.446402	0.77328	-0.721603	2.6902	-1.09413	-0.952442	-2.02552	-1.13233	2.55392	-1.15709	-1.27129	1.0924
FBgn0001149	1.20792	-2.22693	2.54403	-0.942625	-1.34327	-0.535985	0.745075	-1.69203	-0.964273	0.839573	1.58624	1.34749	1.01888	0.608017	-0.978819	0.372533	-2.06393
FBgn0001168	0.965417	-1.72288	1.04649	-0.787307	-1.07961	-0.460779	-0.185703	-0.15392	0.0178341	-0.347914	1.23467	0.993172	1.18119	0.810615	-0.661333	0.807802	0.831082
FBgn0001169	0.313723	-0.11573	-1.56066	0.658556	-0.842167	1.00106	0.511879	0.816557	-1.24188	0.499465	-0.0515472	0.28809	0.170399	-0.999379	0.665123	0.751598	0.37423
FBgn0001170	-0.975031	0.800926	0.0599141	0.770462	0.187189	0.758651	0.135419	-0.15392	0.954047	-0.442103	-1.74514	-1.6427	-0.968973	1.93561	-1.66439	-0.926922	1.46515
FBgn0001174	-0.720833	1.28319	-0.088853	-0.169816	0.326759	-0.295776	-0.221508	-1.69203	0.757066	-1.42013	-1.65663	-1.93039	-1.02427	1.84432	-2.07212	-1.60662	-2.06393
FBgn0001179	0.327577	-0.407255	0.112091	-0.937096	0.139707	-1.04891	1.1003	-0.15392	-0.489692	-0.100326	1.21704	-0.106758	0.514167	-0.563595	0.798605	0.924675	-0.205421
FBgn0001185	0.339306	-0.511589	-0.364877	1.23919	0.41011	1.18136	0.363295	-0.15392	0.86196	0.976342	-0.283994	0.436983	0.27516	-0.554097	0.903404	0.688149	-0.161722
FBgn0001187	1.29948	0.569893	0.415232	-0.367194	0.0383601	-0.404483	1.90085	-1.69203	-0.439774	1.06661	0.732395	1.07697	1.13658	-0.456519	0.72568	0.579345	-2.06393
FBgn0001189	0.655447	-2.27089	0.275829	-0.0204721	1.15933	-0.42942	0.271715	0.248862	1.77387	0.689384	0.91078	1.20526	0.683759	-0.757967	0.381139	0.307923	0.580179
FBgn0001197	0.832793	-0.439638	0.425056	-3.07711	-1.8925	-2.62814	-1.91206	0.248862	-1.2156	0.667099	1.44889	1.80584	1.07806	-0.538066	-0.353929	1.18635	0.609563
FBgn0001202	0.802042	-1.51236	-0.197617	-0.444703	0.981306	-0.820136	-0.40731	1.03239	-0.431304	0.614877	0.631696	-0.0382266	0.243825	-0.398737	1.12036	0.684725	-0.222293
FBgn0001205	-0.546857	0.61751	0.080844	-0.355375	-0.571606	-0.180256	0.549128	0.561287	-0.425611	-0.729715	-0.677694	-1.26429	-0.523177	0.248243	0.310112	-0.87812	0.212881
FBgn0001206	-0.0561851	0.555779	-1.08954	1.57002	0.0749083	1.65285	1.18998	0.561287	-1.02396	0.16109	-0.0563305	0.0365554	0.417555	-0.450997	0.947886	0.651852	-0.194096
FBgn0001208	1.28541	0.743366	0.355917	-1.32119	-0.396912	-1.27195	-0.495132	0.561287	0.887532	-0.808199	2.28321	0.637663	-0.302947	0.798996	0.000345538	-0.392803	0.481673
FBgn0001220	1.43219	-1.32522	1.16798	-1.28032	-1.1113	-0.977967	-0.161575	0.816557	0.00630819	0.658377	1.56032	1.35999	1.28129	-0.407202	0.955092	0.989637	0.169255
FBgn0001222	0.492319	-0.103457	-0.584261	0.428457	-0.106096	0.495623	-0.542379	1.21935	-0.591819	0.720738	0.404116	0.464733	-0.507671	-1.09318	1.03115	0.0933656	0.277034
FBgn0001223	-0.335337	-0.299684	1.19366	0.100013	0.75199	-0.156558	0.47254	-1.69203	-0.189227	1.52183	-0.757778	0.430187	-0.364637	0.601911	-1.28615	-0.401402	-2.06393
FBgn0001224	0.335004	-0.671381	1.13354	-0.00427233	-0.0415502	0.0113887	0.571679	-1.69203	-1.4015	1.08247	-0.0749864	0.788785	-0.0568809	0.83432	-1.32004	-0.765534	-2.06393
FBgn0001225	0.122123	-0.447667	1.08147	0.27209	-0.608872	0.505473	0.73794	-1.69203	-0.317965	1.8965	0.380397	0.911377	0.311556	0.282953	-1.30127	-0.76315	-2.06393
FBgn0001226	0.728145	-1.2868	0.895292	0.202573	-0.746035	0.478984	0.77328	-1.69203	-0.567402	1.57672	0.965552	0.890965	0.0305985	-0.0773254	-0.670615	-0.503433	-2.06393
FBgn0001227	0.621511	0.538356	-0.0780932	0.926514	-0.806308	1.2746	1.87098	-1.69203	-0.149585	1.24131	0.432201	1.42041	0.213189	0.637849	-1.52374	0.046564	-2.06393
FBgn0001228	-0.335337	-0.299684	-1.01266	0.647226	0.674436	0.45521	-1.83679	-0.15392	0.580852	1.7423	-0.679096	0.809712	-1.05752	-0.830635	-1.56818	-0.571505	-0.144684
FBgn0001229	0.351057	0.272167	-0.849643	0.018528	-0.259841	0.110415	0.672143	-1.69203	-0.331587	1.02304	0.138764	0.3782	-0.699848	0.422488	-1.0207	-0.37532	-2.06393
FBgn0001233	2.33618	-2.59103	2.19163	-2.16101	-1.62162	-1.73355	2.58274	-1.69203	-0.528777	1.45361	1.45	1.08333	0.349196	-0.604491	1.04633	0.367424	-2.06393
FBgn0001235	0.115869	0.541984	-1.47699	-6.30566	-6.02484	-5.53644	-1.95621	2.09947	0.806434	-0.410002	-0.328183	0.502317	-0.481894	2.0812	-1.65003	-0.850574	1.97275
FBgn0001247	0.614611	-1.51562	0.0178155	-0.451194	0.0832507	-0.51129	-0.769677	1.89912	-0.26374	0.877218	0.306058	-0.80349	0.486651	-0.60523	1.21653	0.552007	-0.192236
FBgn0001248	1.52511	-1.63781	1.75384	-0.210315	-0.758549	0.041456	-0.0575736	0.248862	-0.330168	1.17969	0.919319	1.4544	0.299654	-0.394194	-0.360492	0.429044	1.13553
FBgn0001250	-0.0163845	0.255281	0.522352	0.332566	-0.204632	0.428497	-0.00669434	1.66522	0.639331	-0.589709	-0.604307	0.0340299	-0.67191	0.300283	-0.401215	-1.06011	1.44512
FBgn0001254	-2.0372	1.03588	-0.132102	0.913605	-0.0183669	0.983763	1.93976	-1.69203	1.32611	-2.07795	-0.891685	-1.64605	-1.53929	0.659143	-1.21462	-1.55986	-2.06393
FBgn0001255	-1.28522	1.04297	-1.31337	0.432844	-0.613796	0.678818	1.40248	-1.69203	0.656779	1.09677	-0.387601	0.4658	-0.420212	0.033864	-1.17049	-0.561843	-2.06393
FBgn0001256	-0.123352	0.941917	0.235346	0.87492	0.395673	0.796677	0.437976	-0.721603	2.82685	-1.4376	-1.27622	-1.33787	-0.827983	1.60524	-1.45046	-1.42909	-0.0940931
FBgn0001257	0.550679	-0.418388	1.42786	0.108934	-0.34344	0.238237	-0.957049	0.248862	1.89222	-0.477651	0.982444	0.507182	-0.73848	-0.049463	-0.616624	-0.711445	1.63773
FBgn0001258	0.0786681	-0.13524	2.069	-1.69141	-1.2323	-1.37601	-0.207981	-0.15392	-1.5949	-0.961014	-0.746608	-1.0326	-1.39629	0.169142	-0.035051	-1.54252	-0.131499
FBgn0001259	-0.758365	1.15061	0.39553	0.245674	0.435093	0.110415	2.86977	-1.69203	2.13066	-1.30416	-1.09278	-0.965197	-1.10411	0.792021	-1.09815	-0.860468	-2.06393
FBgn0001263	1.64071	1.18515	0.795212	-0.484353	-0.296648	-0.412726	-0.794008	1.38426	0.873759	-0.4894	0.994403	-0.38212	-0.310508	1.4609	0.53778	-0.00168923	0.0419663
FBgn0001269	-1.41435	1.19499	-0.560754	0.0717955	-0.558286	0.273291	0.183686	0.248862	0.81007	0.473399	-1.43546	-1.0393	-0.628206	2.41849	-1.47919	-0.767392	2.11334
FBgn0001276	0.388436	-0.604982	0.214993	-0.405136	2.94714	-1.46796	0.587582	-1.69203	0.16921	0.203563	0.871711	1.71851	1.34194	-0.757673	0.547098	1.56578	-2.06393
FBgn0001280	0.757504	-0.790696	0.636895	0.45508	2.65798	-0.446402	-1.73366	-0.15392	0.216627	0.729082	0.140482	0.658501	0.938052	-0.462845	0.559601	1.33387	-0.0540174
FBgn0001291	0.794185	-2.6802	0.886268	0.627185	0.219115	0.593954	1.22756	-1.69203	-1.13472	1.37979	1.32197	1.31607	1.24511	-0.305936	1.16639	1.21669	-2.06393
FBgn0001296	0.515492	-0.374161	0.365847	-0.260588	-0.524066	-0.0926785	-0.0312194	0.561287	-0.396819	-0.182223	-0.596034	-0.340989	-0.65363	0.213163	0.399058	-0.8363	1.04396
FBgn0001297	0.459944	-0.713755	0.531988	0.74763	-0.298667	0.904871	0.481057	0.816557	-0.390972	0.456314	0.0195746	1.40119	0.479619	0.456169	-0.223321	0.355851	1.76976
FBgn0001301	-0.034956	-0.504252	0.235346	0.222414	-0.492619	0.411877	0.983614	0.816557	-0.545619	-0.0184648	0.485732	0.145533	0.209426	-0.523145	0.774081	-0.0635914	0.802655
FBgn0001308	0.896452	-1.33692	1.01128	-1.26055	0.469503	-1.50895	0.969387	0.248862	-0.291501	0.464298	0.356039	1.12254	0.620849	-0.580092	0.787264	0.611019	0.696649
FBgn0001316	0.580689	-2.56453	-0.444695	0.623633	0.160823	0.610737	-0.0197604	2.43045	-0.284445	-0.187784	-0.462751	0.426836	-0.163868	0.770329	-0.012225	-1.07622	1.67067
FBgn0001319	-0.781087	1.13605	0.345969	-2.28283	-1.51118	-1.91784	-1.34295	1.89912	0.666164	-1.00948	-1.59851	-1.83501	-1.55887	2.34535	-1.54644	-1.15799	1.51165
FBgn0001320	0.146333	0.547533	0.655757	0.0493418	-0.349601	0.176392	0.780249	-0.721603	0.695782	-0.54855	-0.469505	-0.234405	0.0604417	2.57103	-1.49403	-0.488573	0.381019
FBgn0001321	-0.652144	0.993023	-0.824985	-0.129867	-0.191351	-0.0709694	-0.155061	0.816557	1.24057	-1.4794	-0.974159	-0.441745	-1.25553	-0.219036	-0.392004	-0.832067	0.136578
FBgn0001324	0.0918166	-0.0909641	-0.0139698	-0.515249	0.909557	-0.867077	1.35827	1.21935	-0.881598	0.398532	-0.321807	-0.963838	-0.327935	-0.524741	1.05851	0.193566	-0.0408995
FBgn0001325	-0.842603	1.17887	-1.63136	-0.199093	-0.232101	-0.131338	1.01464	-0.721603	0.038682	-0.390034	-1.25648	-1.7883	-0.367905	2.46049	-1.48629	-1.00781	0.630722
FBgn0001330	0.0232786	0.547739	-0.263916	0.0855568	0.715656	-0.158689	0.935934	0.561287	-0.39918	0.461503	0.130282	0.543376	0.454297	-1.44127	0.75071	1.08223	-0.17404
FBgn0001332	0.0403621	0.246777	-0.186644	0.604106	0.0411259	0.632042	0.146969	0.248862	-1.20205	-0.250674	0.132496	0.521605	-0.388634	-0.183964	0.249795	-0.281933	1.7621
FBgn0001341	0.17075	0.0611093	-0.132102	1.03945	0.752621	0.847259	1.19367	0.248862	-0.394208	1.05689	-0.0274008	0.687612	0.412075	-0.752304	0.979322	0.967791	-0.191618
FBgn0001404	0.715411	-0.96661	1.10756	-1.73615	-0.0822053	-1.8214	0.874547	-0.721603	-0.521801	0.480088	0.347298	1.00791	0.366842	-0.221831	0.344519	-0.314682	0.548279
FBgn0001491	0.891176	-1.39329	0.326019	-2.52509	0.200433	-2.76749	-0.844685	-0.721603	-0.619072	-1.07669	1.45627	1.49346	1.87153	-1.07519	0.621218	1.59475	-0.0595308
FBgn0001565	0.802962	-0.661304	0.541608	-0.0633298	0.276371	-0.16511	0.14165	0.248862	0.154783	0.663186	1.68965	0.449867	1.68941	-0.588496	1.10882	1.26103	0.0543688
FBgn0001612	-0.215641	0.688656	-0.252811	1.05552	0.00330817	1.12774	0.544251	0.561287	-0.292009	0.972106	0.695865	1.1395	0.0121887	-0.981741	0.767599	0.699092	1.13637
FBgn0001941	0.567617	-1.13053	1.08147	-1.72314	0.539263	-2.02473	0.3479	-0.721603	-0.700539	0.542239	1.13689	1.60319	0.788151	-0.472969	0.343247	1.01693	0.931168
FBgn0001942	2.02893	-3.78349	1.21073	-2.04422	-2.57356	-1.2852	-0.952733	0.816557	-0.873402	0.692964	1.62419	1.65799	0.380217	-1.07541	0.511501	0.751866	0.689509
FBgn0001961	1.14739	-1.68035	1.27003	-1.36833	1.15102	-1.85648	0.587582	-0.721603	-0.91381	0.606706	0.637128	0.22688	1.31155	-0.78903	0.95331	1.34194	-0.131499
FBgn0001965	0.712503	-0.630835	-0.088853	-0.385212	0.00149455	-0.412726	0.868942	1.03239	-0.284564	0.918272	-0.129375	-0.885069	-0.652639	-0.453402	1.13924	-0.0703343	-0.177022
FBgn0001967	-1.0782	1.12126	0.702633	0.284653	0.207185	0.232511	0.848206	-1.69203	0.78578	-1.08096	0.221348	-0.163659	-1.36344	0.844113	-0.641668	-1.73904	-2.06393
FBgn0001970	0.0331463	-0.210211	0.850025	-0.14377	0.594944	-0.361648	2.39439	-1.69203	2.95812	0.882229	0.328627	0.542577	0.815439	-0.477084	0.867652	0.923719	-2.06393
FBgn0001974	0.0665819	0.023404	-0.153855	0.312132	0.283987	0.233946	0.77328	-0.721603	-0.414912	0.656701	0.36852	0.0625782	0.64429	-0.401076	0.986042	0.87356	-0.217035
FBgn0001977	0.701195	-1.45495	0.503029	-0.499672	0.23555	-0.617392	-0.642506	-0.15392	0.0508657	0.177399	1.2743	1.08874	1.22387	-0.808075	0.808031	1.33352	-0.073614
FBgn0001978	0.507494	-0.465056	-0.110436	0.0982182	0.125384	0.0621421	0.814614	0.561287	-0.331943	0.724957	0.0500854	-0.856582	0.677974	-0.0338572	1.08627	0.595217	0.104088
FBgn0001981	-0.873166	0.482486	0.070389	-0.103792	0.323231	-0.224856	1.95251	-1.69203	1.3553	1.82285	-0.790872	-1.71877	0.142634	3.38806	-1.79927	-0.899063	-2.06393
FBgn0001983	-2.01317	1.34478	-0.197617	0.0690185	0.260775	-0.0177714	1.14545	-0.721603	2.38935	-0.360278	-1.60425	-2.17519	-0.493217	2.54391	-1.70104	-1.41494	-0.179422
FBgn0001986	0.206313	-0.0765505	0.493342	-0.162639	0.401685	-0.31558	2.12327	-0.721603	-0.729833	0.561365	-0.0201085	-0.628943	0.512456	-0.405523	0.807346	0.845401	-0.249538
FBgn0001987	0.203891	-0.309909	-0.153855	-0.823147	0.182245	-0.944318	0.253695	0.816557	0.598366	-0.14182	-0.842114	-0.153463	-0.934971	-0.154269	0.336531	-1.14242	0.219387
FBgn0001989	0.944675	-1.44371	1.49299	-0.310953	-0.546031	-0.139673	-1.06256	-0.15392	0.222581	0.484177	0.342174	0.0471712	1.6379	-0.60551	0.673253	1.21665	0.607007
FBgn0001992	-2.05031	1.24838	-0.0246056	-0.288836	0.113682	-0.348635	2.05373	-1.69203	-0.625207	-1.37294	-0.33514	-0.929673	-1.37209	-0.150644	0.745787	-0.98266	-2.06393
FBgn0001994	0.144225	0.243973	0.174062	-0.294315	-0.70734	-0.0651306	0.749813	-0.15392	-1.06344	0.778842	0.468796	1.72927	0.675181	-0.789494	-0.818058	0.658236	2.12026
FBgn0001995	0.518776	-0.668768	-0.421772	0.264619	-0.249361	0.370308	0.22709	-0.721603	-0.680434	0.698713	0.941203	0.204334	1.09417	-1.07706	0.883036	1.07931	-0.179422
FBgn0002022	0.625521	-1.79747	-0.824985	0.183116	0.12775	0.151775	0.848206	-0.721603	1.35956	1.2852	0.696392	0.79416	0.789836	-0.407734	0.797242	1.05228	-0.232996
FBgn0002023	-0.879649	0.653634	0.850025	-0.973642	-0.857356	-0.740114	-1.07677	1.38426	0.553253	-0.403111	-0.863388	-0.761912	-0.721425	2.51012	-1.18246	-0.266667	1.5816
FBgn0002031	0.81343	-1.07821	1.36195	-2.25945	-1.12211	-2.02473	0.12288	-0.721603	0.441785	1.22774	0.543431	0.724432	1.08355	-0.768171	0.971071	1.10006	0.536464
FBgn0002036	0.620555	0.519238	0.0599141	0.574556	0.426743	0.464335	1.02057	-0.721603	-0.6612	1.14513	0.25829	-0.425128	0.767448	-0.477505	0.87414	0.968255	-0.179422
FBgn0002044	0.711785	-0.659405	-0.667329	0.0155857	-0.102328	0.0535755	0.763469	0.561287	-0.283247	1.51488	0.722598	-0.363228	0.00588191	-0.443612	1.23151	0.683392	-0.098604
FBgn0002069	0.293739	-1.43741	0.512699	-0.847838	-0.672733	-0.669665	0.0623091	0.248862	-0.0495372	1.46262	0.0156528	0.487559	0.502031	0.783904	0.912812	0.689364	0.283541
FBgn0002121	-0.152129	0.289861	-3.79799	0.297771	1.11731	-0.0729234	0.0166625	1.38426	0.134745	-0.246555	-0.411473	-0.672358	-1.4345	0.378501	0.213272	-1.1774	0.886912
FBgn0002174	0.789303	-0.0654484	1.57334	-0.444703	0.37467	-0.607261	1.02943	-0.721603	0.581403	1.6345	0.162416	-0.117285	0.738815	-0.8428	0.980331	0.554852	0.233001
FBgn0002283	0.348183	-0.712886	1.51722	-2.60543	-1.17328	-2.35707	-1.23738	0.248862	-0.0653557	1.05273	0.662755	0.0914277	0.780647	-0.326444	1.23372	1.31535	-0.0396335
FBgn0002284	0.865974	-1.95148	1.00245	0.145491	1.72172	-0.44926	-0.116566	-0.721603	-0.723277	0.263518	1.40486	0.771999	1.56664	-0.979868	0.8609	1.2922	-0.0940931
FBgn0002306	0.029275	0.714755	-0.230667	0.329774	-1.09712	0.738214	0.581417	1.38426	0.427578	-1.25767	-1.33573	-1.40248	-1.16844	0.921996	-0.950134	-1.23792	1.31664
FBgn0002354	0.16296	-0.0701097	0.767601	-0.261913	-0.0368648	-0.266794	-1.85019	-0.15392	-0.311521	-0.697754	1.06615	1.00873	1.25038	-0.911187	0.473928	1.40055	-0.141352
FBgn0002413	0.885265	-0.637865	0.868176	-1.97383	-0.264914	-2.01072	1.85413	-1.69203	-2.17032	0.130012	-0.203736	-0.0826947	-0.407464	-0.518405	0.100886	-0.674423	-2.06393
FBgn0002440	-2.14887	1.21058	-2.21616	1.0856	-0.87398	1.46867	-0.23516	0.816557	0.0375389	-1.17084	-1.04582	-0.751038	-1.16972	1.33846	-1.57864	-1.29298	0.773221
FBgn0002466	-1.31251	0.670288	-0.376209	-0.0849806	0.73972	-0.351224	1.0928	1.03239	0.852646	-0.231666	-1.61148	-0.865994	-1.36143	-0.324778	-1.1579	-0.699192	0.133443
FBgn0002528	0.804298	-1.13413	0.608481	-0.260588	0.123332	-0.320594	0.532991	1.38426	0.676458	-1.64802	-1.1958	-0.942608	-1.31131	0.259505	-0.44744	-1.20076	0.227131
FBgn0002542	-0.908389	0.62702	-0.8373	0.732841	0.461675	0.621447	0.762062	0.561287	0.254001	-0.725481	-0.790019	-0.237924	-0.730502	0.308347	-0.433893	-0.223684	0.151818
FBgn0002552	0.530474	-0.352127	1.01128	-0.0762593	0.36179	-0.209016	2.85075	-1.69203	-0.674568	1.44745	-0.0375219	-0.891223	-0.324975	-0.340205	0.955914	0.304432	-2.06393
FBgn0002561	-1.87686	1.36252	-0.537347	0.370789	0.108606	0.359005	1.05278	-1.69203	0.963184	-2.08429	-1.68155	-1.64206	-1.45287	1.31063	-2.01826	-1.34728	-2.06393
FBgn0002565	2.41752	0.101423	2.01034	0.0126341	0.170468	-0.0459136	2.54905	-1.69203	2.84914	-1.18008	0.388006	0.121315	-1.05596	1.4565	-1.27439	-0.994336	-2.06393
FBgn0002569	-1.62692	0.97432	-0.0673542	0.0662331	0.0652516	0.0483997	0.590216	-0.15392	1.95956	-3.18337	-1.75767	-2.17504	-1.47172	1.16951	-1.37882	-1.3588	-0.194096
FBgn0002573	-1.04512	1.00498	0.101695	-0.0174129	-0.220295	0.0587244	0.0901461	0.248862	1.99152	-0.621979	-1.14783	-1.68906	-0.712751	2.99176	-1.48147	-1.0368	0.98595
FBgn0002576	-0.466459	0.922279	-0.132102	0.237986	-0.600888	0.465469	0.388204	0.561287	-0.237709	0.673633	-1.62667	-0.754989	-0.651262	2.47974	-1.87075	-0.94668	1.66303
FBgn0002577	-2.50653	1.1535	0.194565	-0.565464	-0.738082	-0.346052	-0.170304	0.816557	1.82197	-1.80628	-1.37027	-1.54016	-1.3037	0.403357	-1.43427	-1.63547	0.894551
FBgn0002578	-1.49887	0.857868	0.931241	0.280239	-0.861166	0.602874	-0.725829	-0.721603	1.07481	-1.79096	-1.01053	-1.29112	-1.07164	1.99375	-1.55194	-1.43056	-0.179422
FBgn0002579	2.15644	-4.8717	2.32555	-1.54729	0.228714	-1.73355	-1.17824	-0.721603	1.01719	1.37964	0.732251	1.81833	1.59433	-0.320646	0.777319	1.61199	-0.165207
FBgn0002592	0.0223644	0.896643	-0.0352619	0.632236	0.282047	0.57688	0.807804	-1.69203	1.55061	-0.150978	-0.127368	-0.971081	-0.360974	2.44988	-1.28787	-0.740027	-2.06393
FBgn0002593	2.40707	-5.41269	2.2201	-1.26841	-2.24473	-0.567747	-1.21741	-0.721603	-1.39506	-0.999281	2.34254	2.05331	2.62036	-1.13947	0.340921	1.30084	0.202867
FBgn0002607	2.18147	-4.35629	2.03241	-3.49446	-2.24877	-2.96569	-0.94047	-0.15392	-0.248771	-0.163921	2.06154	1.81027	2.21554	-0.711096	0.873155	1.35246	0.233001
FBgn0002609	-0.322333	0.562148	0.503029	-0.349522	-0.907753	-0.0554754	0.848206	-1.69203	2.49301	-0.529793	-0.800676	-0.737047	-0.424473	2.11082	-1.76719	-0.492839	-2.06393
FBgn0002622	2.41387	-4.51419	1.80763	-1.76949	-1.69824	-1.29864	-0.0484681	-0.721603	-0.640923	-0.145754	2.23639	0.648428	1.66131	-0.328806	0.752951	1.35314	0.472295
FBgn0002626	1.95326	-3.2776	2.3464	-2.52509	-2.03058	-1.99691	-1.44392	-0.15392	-0.377788	0.472622	1.2533	1.58292	2.58052	-1.29208	0.710234	1.46954	-0.0326087
FBgn0002629	-0.736815	1.04841	2.19163	-0.382184	-0.877136	-0.100693	0.271715	-1.69203	2.8781	-1.62949	-1.3504	-1.65259	-1.65614	2.25182	-1.54563	-1.33442	-2.06393
FBgn0002631	-1.22809	1.26776	1.33703	0.0955196	-0.523669	0.286972	0.506322	-1.69203	1.4525	-1.17281	-1.77396	-1.82232	-1.2473	2.46117	-1.52485	-1.35029	-2.06393
FBgn0002632	-1.29487	1.18396	-0.0780932	-0.0676196	0.273228	-0.167259	-0.875936	-1.69203	-0.101483	-0.190469	-1.03737	-1.69452	-0.0585634	2.50028	-2.24397	-1.24875	-2.06393
FBgn0002633	-1.20245	1.13411	0.95805	-0.139113	-0.23874	-0.0651306	0.571679	-1.69203	1.76978	-0.144945	0.00839538	-1.27536	-1.08308	2.11317	-1.52093	-1.06501	-2.06393
FBgn0002638	0.653318	-0.202592	0.355917	0.711361	1.84598	0.112038	1.14273	-0.721603	-0.875251	0.856754	0.0869838	0.184717	0.619928	-0.498481	1.03514	0.398085	-0.201615
FBgn0002643	0.110524	0.545925	0.316017	-0.0740918	-0.885947	0.232511	0.605551	1.03239	-1.7743	-0.773958	-0.784725	0.0363918	-1.11414	-0.84967	-0.305746	-1.31382	1.98745
FBgn0002645	0.279217	-0.283724	-2.13764	1.45329	0.06783	1.53036	1.69072	-0.15392	-0.545464	0.0831519	-0.139133	0.342591	0.494011	-0.421137	-0.584791	0.26251	1.65556
FBgn0002652	-0.510692	0.37668	-1.67421	1.43298	0.533129	1.34501	0.957084	-1.69203	-0.235423	1.16683	-0.949538	-0.110733	-0.98291	-0.0996816	-0.563005	-0.662188	-2.06393
FBgn0002673	-0.63281	0.614668	-0.607868	0.843403	0.55122	0.708519	1.80591	-1.69203	-0.159517	0.719828	-0.498276	0.683916	0.164829	-0.295489	0.0665313	0.529046	-2.06393
FBgn0002715	-0.338103	0.367893	-0.924284	1.66954	0.969065	1.44455	0.679599	-0.721603	-1.14965	0.894774	-0.5806	-0.224718	-0.349379	-0.770418	0.382678	0.904801	-0.1867
FBgn0002723	0.263879	-0.531258	-0.219628	-0.0579955	-0.308411	0.0466683	1.54453	-0.721603	-0.740253	1.05286	0.0191545	0.978659	0.378218	-0.596717	0.782512	0.651311	-0.131499
FBgn0002732	-0.5127	0.738164	1.83052	-0.572866	-1.98502	0.0840737	0.128267	-1.69203	1.13217	-1.63496	-1.96906	-1.54594	-0.937477	2.04502	-1.83065	-1.3781	-2.06393
FBgn0002733	0.218189	0.573353	1.16798	-0.739359	-1.05595	-0.418259	0.641944	-1.69203	1.81447	-0.672721	0.614954	0.305401	0.317611	1.59714	-1.38672	0.0035484	-2.06393
FBgn0002734	-2.42398	1.18199	0.0178155	-0.0348839	0.314836	-0.148079	0.463973	-1.69203	1.56245	-1.21584	-2.19865	-1.43777	-1.45025	1.72287	-1.1628	-1.14751	-2.06393
FBgn0002735	-2.21074	1.27247	1.32036	-1.07348	-0.448711	-0.992746	0.716328	-1.69203	2.126	-1.02093	-1.50013	-1.56705	-0.865492	2.33751	-1.20932	-1.33069	-2.06393
FBgn0002736	0.571436	-0.655666	1.59722	-5.66563	-0.328931	-5.53644	-0.814073	-0.721603	1.02578	0.0325035	1.1927	0.493135	1.18902	-1.01488	0.651608	1.3863	-0.209259
FBgn0002772	1.20506	-0.286027	1.18511	-1.4415	-3.81506	-0.200077	-2.24328	0.816557	-0.559092	-0.432987	-0.21095	-0.756014	-0.729639	0.734815	-1.54004	-0.895269	0.585762
FBgn0002773	1.98834	-0.232369	1.27003	-2.182	-7.12828	0.165697	-1.38523	0.248862	2.52153	-1.54088	0.209577	-1.78627	-0.805715	0.769349	-1.11125	-0.93211	0.527397
FBgn0002774	0.882641	-1.03456	-1.01266	0.459342	0.232666	0.409479	1.02982	0.561287	-0.179025	0.5009	0.912961	0.693867	1.04676	-0.908077	0.547793	0.87801	0.688332
FBgn0002775	0.108279	0.119236	0.0912794	0.662464	1.57669	0.154886	-0.598146	0.816557	-0.23411	0.273052	0.844353	0.624058	0.675771	-0.771097	1.05101	0.881111	-0.123768
FBgn0002778	0.230132	0.451607	0.070389	-0.459373	0.555691	-0.684084	-0.030422	0.248862	0.134415	0.307742	-1.05456	-0.174359	-0.305417	0.877933	-0.288598	-0.828903	0.837559
FBgn0002780	1.2975	-0.686436	-1.65989	1.57783	0.753505	1.42242	0.0929015	0.248862	-1.03041	0.444976	1.28129	0.50406	0.75121	-1.10039	0.606898	0.7517	0.166113
FBgn0002783	0.813323	-0.545894	-0.30856	-0.768746	0.360194	-0.949055	0.173287	1.21935	-1.11522	0.775064	0.611215	0.349695	0.186448	-0.54861	1.04431	0.738092	0.191146
FBgn0002787	1.48052	-2.46664	1.7151	-1.15006	0.458313	-1.39076	0.424806	-0.721603	-1.31833	0.982753	0.886177	0.269358	1.61862	0.0695481	0.8913	1.43224	-0.144684
FBgn0002789	1.76262	-0.785654	2.36026	0.123906	-2.39095	0.973647	-1.08661	-0.15392	1.18204	-1.1077	0.224953	-1.31376	-0.807897	1.49882	-1.58754	-1.14612	0.059379
FBgn0002791	0.0705152	-0.262357	-0.763816	0.0086839	0.467129	-0.154431	-0.358384	1.21935	-0.505698	0.556714	0.621551	0.027243	-0.309759	-1.27161	0.901063	0.478608	-0.190912
FBgn0002868	2.04367	-0.425266	1.76156	-0.54181	-4.97936	1.17142	-2.73287	-0.721603	0.633529	0.811271	1.68705	1.55692	0.287579	-0.361892	-1.08692	0.0481637	0.474014
FBgn0002872	-0.256459	0.566165	-1.50474	1.56324	-0.284386	1.77213	-0.291047	1.78705	-0.492596	0.152556	-0.413607	-0.55122	-0.490426	-0.611022	0.528832	0.32366	-0.175501
FBgn0002887	0.0519981	0.295553	-1.54663	0.450798	0.572293	0.281523	1.32363	0.248862	-0.537415	-0.134657	0.18772	0.366724	1.27872	-1.03084	0.628113	1.06227	-0.0960924
FBgn0002899	-1.102	1.04177	-1.11541	0.282448	0.249777	0.213669	0.244958	1.03239	-0.589666	-0.409585	-1.2364	-0.921084	-1.11452	-0.769882	-0.44121	-0.588515	0.188627
FBgn0002901	-0.691361	0.664576	-1.19375	0.716893	0.41723	0.620478	0.75748	0.248862	-0.881803	0.530072	-0.788463	-0.496705	-0.422521	-1.02331	0.78881	0.428589	-0.108277
FBgn0002906	-0.243168	0.539891	-1.19375	0.594186	0.769606	0.3653	1.59979	0.248862	-0.662875	0.0464518	-0.262321	-0.0660314	0.243172	-0.706542	0.632206	0.702882	-0.224946
FBgn0002909	0.345612	-0.40947	-1.65989	1.21324	0.152083	1.24415	0.875852	0.561287	-0.421588	0.374123	-0.232602	-0.308579	0.0209758	-0.933815	0.853922	0.493818	-0.149729
FBgn0002914	1.11208	-1.5203	-0.667329	0.997007	0.552305	0.871611	1.41617	-0.721603	-0.500481	1.33445	0.0814058	0.0544001	-0.18387	-0.863633	1.05458	0.582712	-0.165207
FBgn0002917	0.51414	0.90993	0.174062	0.317106	-0.0363632	0.352669	0.230777	2.09947	1.01578	-0.0633644	-0.377604	-1.00974	-0.6701	0.20384	0.552176	-0.629398	0.255352
FBgn0002922	-0.972105	0.744209	-0.572495	0.389978	-0.904335	0.73563	-0.971567	0.561287	-0.323206	-1.26902	-1.38829	-1.82641	-0.619211	0.772281	-1.47488	-1.52129	1.07988
FBgn0002924	-0.324685	0.205091	0.683931	0.101804	0.574041	-0.0926785	0.904703	-0.15392	-0.427268	1.75917	-0.554133	0.180225	-0.428306	-0.215941	0.27181	0.551164	-0.201615
FBgn0002930	1.58097	0.17104	1.3785	1.31988	1.05002	1.04238	0.329215	-0.15392	1.21408	0.132214	1.77591	1.49619	0.591531	0.800956	-0.165832	0.0991963	-0.151423
FBgn0002931	-0.75959	0.289743	-2.59241	0.758677	-0.0186991	0.818333	0.518796	-0.721603	-0.4728	0.567327	-0.0662472	0.219506	-0.171572	-0.0115929	-1.21429	-0.393813	1.53704
FBgn0002932	-0.606849	0.561029	0.454425	-1.0298	-0.49498	-0.925593	0.600052	0.248862	-0.110635	0.248071	0.380973	1.01575	0.599151	-0.0101669	0.18033	0.665316	1.81324
FBgn0002937	0.805458	1.2224	-0.387565	-0.160259	0.106383	-0.209016	0.293537	0.248862	0.699884	-0.955621	1.09539	0.180363	0.155508	0.87307	-0.101196	0.127661	0.203904
FBgn0002939	-0.499789	0.795767	-1.11541	0.372125	0.0779594	0.371556	-0.322699	0.561287	0.240083	-1.82729	-0.722873	-1.6418	-0.573201	0.88763	-1.22448	-1.37477	-0.16872
FBgn0002940	3.63371	0.945756	1.42786	-2.43708	-2.27278	-1.80999	-0.798	0.561287	1.46993	-0.981079	2.5863	-0.737269	-1.05677	0.691936	-0.207645	-0.791247	-0.00719139
FBgn0002941	-0.612038	1.21933	-0.319778	-0.180686	-0.579912	0.0113887	0.384584	0.248862	1.20453	-0.604107	-1.3737	-1.81887	-1.21055	2.98058	-1.50889	-0.965981	1.38222
FBgn0002945	-0.582348	0.978452	0.655757	0.0126341	-1.65386	0.594949	0.562056	0.561287	-1.47906	-0.269588	-0.682151	-0.308915	0.456921	1.11082	-0.954288	-0.586764	2.08577
FBgn0002968	0.227759	-0.0927646	0.255624	-0.397422	-0.354465	-0.30069	0.305348	1.38426	0.791083	-0.00930946	-0.795011	0.42468	-0.810241	-0.464549	0.0886755	-1.06796	1.38843
FBgn0002973	-0.0971878	-0.329491	-0.164763	-0.792006	-1.67506	-0.257319	0.560983	-0.15392	0.523203	-0.15445	-0.499851	-0.0365663	-0.855924	0.0589007	0.159289	-1.28083	0.24735
FBgn0002985	-0.721497	0.875913	0.739851	-0.472611	-0.583567	-0.30069	0.645753	-0.721603	1.32587	0.54525	0.164382	-0.864974	0.376926	2.61452	-1.1989	-0.583659	0.315444
FBgn0002989	-0.374192	0.568879	-0.0033544	-0.0113248	0.776747	-0.28602	0.037757	0.816557	-0.70246	-0.0586566	-0.514569	-0.198565	-0.700036	-0.65934	0.597145	0.454394	-0.212354
FBgn0003002	-0.558956	0.837622	1.04649	-0.601163	0.660908	-0.875857	0.696851	-0.15392	0.641293	0.981887	-1.49846	-1.62026	-0.599024	2.9073	-1.78599	-0.930303	1.97058
FBgn0003008	0.77034	-2.27343	0.29596	-1.74272	-0.391974	-1.7231	-1.46112	0.248862	-0.830126	0.577834	0.900714	0.677325	0.986202	-1.36743	0.775705	1.26637	-0.189152
FBgn0003011	0.217111	1.16199	-0.121258	-1.31702	0.0993837	-1.44416	-0.0728737	0.248862	0.425544	-0.358181	-0.40628	-0.523375	-0.720633	0.615738	-0.497015	-0.505832	-0.0104994
FBgn0003015	-1.84153	1.27956	-0.398943	0.91249	-0.40567	1.11901	0.259452	0.248862	0.183305	-2.4482	-1.41867	-1.72498	-1.75518	1.49971	-1.51245	-1.29222	0.166113
FBgn0003016	-0.353153	-0.289916	-0.410346	-0.217874	-0.485939	-0.0612572	0.034898	1.78705	-0.014764	-0.840605	-0.779389	0.430443	-0.0753889	0.123103	-0.887417	-0.696021	1.99899
FBgn0003022	-0.816478	0.508155	-0.364877	1.11204	0.255055	1.1001	1.79889	-1.69203	-1.09171	1.09541	-1.25623	-0.522749	0.0418468	0.443773	0.285447	0.48824	-2.06393
FBgn0003028	-0.601553	1.07905	-0.297365	-0.379167	-0.26437	-0.313083	1.31596	0.561287	-0.77314	-0.844511	-0.699096	0.245189	-0.714552	0.860293	-1.29369	-0.727097	1.68944
FBgn0003041	-0.61649	0.898796	-0.667329	-0.295691	-0.898647	0.000554303	-0.420558	2.00288	-0.344297	-0.963094	-1.11036	-0.537294	-0.89006	0.148927	-0.71581	-0.963049	0.989676
FBgn0003042	-0.115867	0.556435	0.560797	0.280976	0.76672	0.0309482	0.638126	-0.721603	-0.886739	0.3925	1.78779	1.15619	1.43879	-0.518802	0.235997	1.30422	0.552632
FBgn0003044	0.263912	0.262874	-0.667329	0.351875	-0.157636	0.432023	1.07007	0.248862	-2.07037	0.920321	-0.356309	-0.450299	-0.510345	-0.576156	1.03107	-0.0409422	-0.191618
FBgn0003046	-0.37794	0.4496	0.46418	0.126523	0.323967	0.0221055	-0.480516	-0.721603	2.42292	-0.589788	0.398297	-0.0769839	-0.263636	0.712434	-1.22701	-0.829119	-0.118686
FBgn0003062	0.414937	-0.35902	1.21924	-1.42266	-1.28789	-1.07015	-0.155061	-0.15392	-2.76417	-0.205131	0.727672	-0.126142	0.197563	-0.84443	0.195703	0.723057	0.448419
FBgn0003071	0.963095	-0.347589	0.617968	-1.57988	-0.442715	-1.53439	-0.81023	2.00288	-0.99045	0.356423	0.284276	0.682717	-0.344148	-0.883728	0.528405	-0.107098	0.534041
FBgn0003076	1.26323	-1.04837	0.560797	-0.811045	-0.490456	-0.695039	0.14165	0.248862	-1.30597	0.821832	1.07658	1.68368	1.21666	-0.39819	0.683585	0.990592	0.398913
FBgn0003079	-0.0269962	-0.029137	-0.353567	-1.106	0.526297	-1.36872	0.222049	0.561287	-0.192071	0.935395	0.291977	0.782857	0.50233	-0.552829	1.09556	0.763422	-0.0567657
FBgn0003082	-0.838681	0.671641	0.0494195	0.297771	0.647838	0.0907251	0.558297	-0.15392	-0.548963	0.662839	-0.303917	-0.186488	-0.711208	-1.05689	-0.00728414	0.560278	-0.209259
FBgn0003087	-1.03262	0.707818	-2.31187	1.33389	0.773116	1.15463	-0.970071	-0.15392	-0.264156	0.87163	-1.12408	-0.162585	-1.31079	-1.5144	-0.867703	0.000751765	-0.172259
FBgn0003090	-1.00213	0.895224	0.62744	0.1326	-0.819756	0.430849	0.463257	1.21935	-0.572921	-0.91273	-0.694913	-0.844424	-0.377774	0.898693	-1.04948	-1.25091	2.10656
FBgn0003093	0.663539	0.0252827	1.22773	-1.15006	-1.25879	-0.787345	-0.814073	1.53177	-0.942966	0.914133	0.150057	-0.784817	-1.07962	-0.624743	0.971978	-0.461619	0.537461
FBgn0003114	-1.19618	0.993658	-1.16751	0.999718	1.14795	0.665942	-1.16967	-0.15392	-0.450071	0.459816	-0.758584	-0.565322	-1.31211	-1.11782	-0.990401	-0.58274	-0.228953
FBgn0003116	0.450864	-0.293671	-0.230667	0.644248	0.459154	0.528081	0.694399	-0.721603	-0.711177	0.962418	1.23765	1.77613	1.80903	-1.2835	0.804369	1.4229	-0.138044
FBgn0003117	-0.956146	1.0105	-0.0352619	-0.117305	-0.447162	0.0327073	0.0873856	0.248862	1.20053	-0.694428	-1.55954	-1.6857	-1.17081	2.67194	-1.14514	-1.34649	1.16264
FBgn0003124	-1.97882	0.563726	0.886268	-1.39509	0.216367	-1.56935	-0.149871	0.561287	-0.25727	-0.183451	-1.29857	-0.469492	-1.86874	-0.802618	-1.15903	-0.851891	0.366578
FBgn0003130	-1.28384	1.06114	-0.607868	-0.0328113	0.058472	-0.0554754	-0.269844	0.248862	1.81072	-0.794138	-1.38359	-2.35786	-0.449062	2.81523	-1.9007	-1.41005	1.03667
FBgn0003137	0.890199	0.409268	-0.121258	0.662464	0.0907697	0.676989	0.348416	2.35475	-0.179323	-1.08214	-1.0359	-1.32874	-0.704669	1.24624	-1.24681	-1.31769	0.842721
FBgn0003138	-0.517559	0.428427	0.69329	0.143782	0.0398247	0.139232	-0.877692	1.21935	-0.4438	-0.222971	0.500213	0.635629	-0.165031	-0.171844	0.886104	0.266466	2.18947
FBgn0003145	-2.01953	1.26675	-0.0139698	-0.120714	-0.309701	-0.0196228	1.31109	-0.721603	1.7903	-1.58423	-1.46788	-2.30109	-0.980079	1.91976	-1.27346	-1.32613	0.634356
FBgn0003159	0.239577	-0.91382	-1.43563	0.807861	-0.910035	1.18465	1.75124	-0.15392	-0.128103	0.389443	-0.617321	0.525023	-0.597862	0.228956	-0.259719	-0.926426	-0.0623128
FBgn0003162	0.980834	0.424193	0.503029	-2.79072	-0.436924	-2.82924	-1.06522	0.816557	0.452681	1.25414	0.50567	0.97187	0.0704208	-0.370435	-0.037504	-0.39982	1.11054
FBgn0003165	-0.242619	0.55923	-0.241728	-0.746058	-1.39949	-0.305628	-0.341723	2.18984	-1.91816	-0.578485	-0.782843	-0.235156	-0.336852	0.270588	-0.789319	-0.576854	2.14921
FBgn0003169	0.362331	-0.258597	0.122468	0.0809925	0.778498	-0.186819	-0.586536	0.816557	0.0371969	0.460405	0.224097	1.32414	-0.0828149	-0.385071	0.671253	0.398097	0.792031
FBgn0003174	-0.915008	1.17255	0.132825	-0.0133497	-0.180243	0.0483997	0.370933	1.21935	0.643614	-0.93945	-1.54282	-1.2448	-0.995387	0.976091	-1.14752	-1.26936	0.267482
FBgn0003187	-2.0184	0.808788	-0.849643	-0.0959995	0.164405	-0.158689	-0.191241	1.21935	0.904189	-1.37776	-1.56662	-1.52839	-0.889723	0.290097	-1.07288	-0.989276	1.08542
FBgn0003204	0.719484	-0.783679	0.877229	-1.12269	-0.234432	-1.11406	-0.254483	0.561287	0.00145511	1.08609	0.881389	1.20955	0.613417	-0.46507	0.666963	0.579707	0.330985
FBgn0003205	1.03397	-1.25832	1.27003	-5.66563	-1.40139	-5.53644	-1.04674	-0.15392	-0.165815	1.88869	0.514128	0.914582	-0.339865	-0.536123	1.27663	0.589042	0.0657406
FBgn0003206	1.00555	-2.14205	2.00296	-1.82547	-0.89365	-1.64324	-1.02333	-0.15392	-0.1748	0.828928	1.34276	0.709367	0.988725	-0.214538	0.913962	0.972727	0.603793
FBgn0003210	0.577899	-0.36203	-0.514038	-0.154337	0.217589	-0.240954	1.22885	0.248862	0.390615	1.1226	0.673266	0.0940143	0.618014	-0.778036	1.18177	0.941156	-0.196589
FBgn0003218	0.798748	-0.0532682	0.0178155	-1.25665	-0.477515	-1.17184	-0.398486	1.89912	0.0972073	0.777945	0.482594	0.594447	-0.189345	-1.14149	0.869046	-0.15209	0.666474
FBgn0003227	-2.32507	0.92248	-0.911773	0.782099	0.238735	0.752734	1.86089	-0.721603	0.320353	-1.42742	-0.723361	-1.60336	-1.07002	1.06299	-0.556073	-1.01327	1.85215
FBgn0003231	1.41663	-1.12686	-0.596052	1.07879	-0.223153	1.23274	0.672143	-0.15392	-0.529857	0.59503	1.28788	1.49383	1.69595	-0.764034	0.788808	0.832753	0.59269
FBgn0003248	1.36923	1.18664	-0.197617	-0.630355	0.0981092	-0.709837	-0.432806	0.248862	0.0273498	-1.55256	-1.17516	-1.12486	-1.05355	1.28263	-1.96281	-1.15948	-0.0803384
FBgn0003250	1.43303	1.10984	0.551211	-1.35091	0.0662187	-1.46796	0.591531	-0.721603	1.19516	-0.863862	-0.210353	-0.869962	-1.47652	0.297513	-0.748991	-0.653579	2.05907
FBgn0003254	-1.12976	1.0732	0.415232	-0.0235415	0.225366	-0.102706	2.46135	-1.69203	0.298948	-1.36221	-1.43313	-2.21827	-1.67213	2.77354	-1.16338	-1.17371	-2.06393
FBgn0003255	-0.573948	0.990883	-0.800436	-0.578456	-0.667077	-0.382834	-0.413551	2.00288	-0.0448619	-1.43008	-1.28275	-1.3684	-0.536123	0.766673	-0.916191	-1.37743	0.727593
FBgn0003267	-2.26451	1.10457	-0.252811	0.545136	-0.591908	0.791799	-0.129288	-0.15392	-0.277499	1.0365	-0.169491	-0.368645	-0.0170571	1.982	-0.902898	0.181608	1.28642
FBgn0003274	2.10518	-4.7343	1.83052	0.491576	2.46089	-0.338346	-0.168117	-1.69203	-0.400608	-2.68438	1.72088	1.43511	2.04375	-1.62248	-0.303864	1.30586	-2.06393
FBgn0003275	1.48524	-1.01476	1.57334	-0.595434	1.19642	-1.05418	-0.985095	-0.721603	-0.376257	-0.562599	2.33274	0.835478	1.74336	-0.658706	0.665944	1.58169	-0.179422
FBgn0003278	0.110115	0.228955	-1.18061	-0.308159	0.39137	-0.466589	1.61842	-0.15392	-0.548666	-0.0623333	0.314027	-0.261774	0.104771	-0.681503	0.394888	0.861274	-0.190383
FBgn0003279	1.97023	-2.7461	2.32555	-1.47544	-2.73107	-0.620792	-0.356523	0.248862	-1.25103	0.502363	1.44402	0.977724	1.93364	-0.725971	0.687578	1.18709	0.396884
FBgn0003292	-0.120809	0.973917	-0.691293	0.625664	-0.242156	0.754428	0.826457	0.248862	0.481098	-0.619138	-1.11894	-0.376532	-0.961247	0.635894	-0.243695	-1.18863	0.143019
FBgn0003295	-1.1202	1.01559	-1.44939	0.349825	-0.877361	0.683376	-0.168117	-0.15392	0.191855	-0.596829	-1.60305	-1.33838	0.00832254	2.16849	-1.24346	-1.40565	0.930224
FBgn0003300	-0.17606	1.0942	0.813543	-0.119576	0.307008	-0.234023	1.02943	-0.721603	-0.613346	-2.26074	-2.12245	-2.47389	-1.60933	1.63971	-2.00044	-1.27497	0.6824
FBgn0003301	0.898794	-0.65755	0.184323	-0.395886	-0.419432	-0.27636	0.144977	2.18984	-0.362716	-0.147837	-0.389493	-0.22282	-0.379147	-0.160434	0.446266	-1.04728	0.573056
FBgn0003302	0.0450722	0.468994	-0.208612	1.59645	0.300344	1.60179	0.411518	-0.721603	-0.489693	0.362075	1.58581	1.1374	1.35482	-0.698844	0.812039	1.50833	-0.0121625
FBgn0003308	0.483642	0.319775	-0.0139698	-0.382184	0.278314	-0.505212	1.43872	0.248862	0.467448	-0.869988	-0.0921529	0.437926	-0.623639	0.615176	-0.505008	-0.373607	0.64548
FBgn0003312	-2.16725	1.32348	-0.197617	0.219268	-0.60048	0.446	-0.575015	0.816557	0.149713	-1.73181	-1.24281	-1.71966	-1.41834	1.00535	-0.0810944	-1.06108	0.216372
FBgn0003319	-1.97067	1.29891	0.184323	-0.0505789	-2.17653	0.711176	-0.562634	1.38426	-0.938411	-0.590151	-0.470772	-1.83745	-0.711713	1.19634	-0.33564	-1.04097	0.559795
FBgn0003321	0.578677	-1.23074	-0.286193	0.59733	-0.11004	0.677904	-0.955938	1.53177	-0.668565	0.160217	0.42963	0.359472	0.207564	-0.614781	0.883013	0.68896	1.17223
FBgn0003326	-0.569551	1.01757	0.444652	-0.00829572	-0.490456	0.16416	0.672143	0.248862	1.0272	-0.339277	-0.416975	-0.113371	0.29498	2.0681	-1.54695	-0.0305077	1.88482
FBgn0003330	0.119012	-0.448152	0.598977	-0.666649	0.61834	-0.930241	0.800962	-0.721603	-0.784479	0.865953	0.416798	-0.351665	0.38425	-1.05531	0.890753	0.865868	-0.217035
FBgn0003339	-0.726699	1.19807	0.080844	-0.408239	-0.525857	-0.252616	0.73794	-0.721603	-0.0822965	-0.928394	-1.65537	-1.95447	-2.05023	2.42883	-1.84557	-1.61883	2.32609
FBgn0003346	0.227644	-0.532924	0.00724069	0.881097	0.122384	0.899039	-0.0989358	0.561287	-0.480877	0.518238	-0.411703	0.433577	0.401272	-0.585804	0.557097	0.816865	-0.15483
FBgn0003353	0.327165	0.392354	-0.619709	-0.10491	0.90454	-0.42942	-1.09936	2.00288	0.0181686	0.615606	-0.238255	-0.676747	-0.565087	-0.920035	0.89765	0.0744502	-0.109545
FBgn0003360	2.1411	-1.46945	1.69173	-1.35523	-4.42013	0.102258	-0.736979	0.248862	-1.12678	1.15929	1.78868	1.63867	1.05523	-0.741477	0.520149	0.309357	-0.0361075
FBgn0003380	0.665933	1.00196	-3.92573	-0.642295	-6.02625	1.43185	-1.22515	2.18984	0.894482	-0.661384	-0.395522	-0.375752	-1.09384	0.154607	-1.58705	-1.26341	1.96929
FBgn0003386	0.528362	0.672893	0.570367	-2.33144	-2.87855	-1.47602	-0.726623	1.21935	-0.569175	-0.446947	-1.00534	-1.38417	-0.628946	0.315193	0.140687	-0.984568	0.801152
FBgn0003388	-1.68537	1.11298	-0.364877	-0.766452	-1.14907	-0.415489	-0.518707	0.816557	1.20075	-1.46192	-1.15671	-1.8228	-1.47935	1.49047	-0.804332	-1.31204	0.0494483
FBgn0003392	1.0147	-0.155061	-0.479258	-1.14659	0.469922	-1.39076	-1.33585	2.27472	-0.177241	0.475323	0.39723	0.259131	-0.557376	-1.31209	0.902318	0.186004	0.876582
FBgn0003396	-0.220862	-0.356443	-1.61714	0.381425	-0.471262	0.573836	1.38518	1.21935	-0.842117	0.12405	-0.0369445	0.726292	-0.246402	-0.261565	0.631083	-0.637116	1.79308
FBgn0003401	-1.12404	0.938688	0.275829	1.19096	0.914921	0.951712	0.261913	-0.15392	-0.400971	0.618262	-1.32671	-0.922767	-1.37698	0.0423228	-0.695076	-0.55313	-0.151423
FBgn0003410	0.326375	-0.174001	1.08147	-2.39603	-0.925597	-2.22765	1.35117	-1.69203	-0.821418	-0.143985	-0.120501	-1.35161	-0.0973012	-0.480143	0.218698	-0.917409	-2.06393
FBgn0003411	-1.80284	1.37097	0.0599141	0.255574	-0.214768	0.348848	0.59547	-1.69203	-0.150083	-1.21123	-2.04346	-2.53133	-1.58024	0.962395	-1.8008	-1.70128	-2.06393
FBgn0003415	0.242578	0.269445	-1.38096	0.00967304	-0.440397	0.165697	0.766279	1.89912	-0.79036	0.63455	-0.220231	0.43924	-0.32952	-0.555257	0.515634	-0.594599	1.33309
FBgn0003425	0.281571	0.805142	0.749116	-1.41801	-0.773726	-1.23956	-0.789034	2.50227	-0.188061	-0.286667	-1.06088	-0.5615	-0.00769962	1.43473	-0.231214	-1.14584	0.895875
FBgn0003429	0.593825	1.05136	-0.619709	-1.44628	-3.68387	-0.252616	-1.59296	3.16033	-0.196834	-0.941337	-0.666018	-1.0477	-0.90298	-0.26391	-0.393909	-1.15534	1.12489
FBgn0003430	0.410611	0.856391	0.683931	0.0717955	0.498666	-0.0986829	1.38866	-1.69203	0.890989	1.1358	0.603893	-0.529701	0.632179	3.14166	-1.79823	-0.0990268	-2.06393
FBgn0003435	-0.0481317	0.416697	0.531988	-1.4415	-2.04115	-0.824312	-1.46913	1.89912	-0.636005	-0.765289	-0.331722	0.00109337	-0.216415	0.642121	-1.31633	-0.995319	2.02493
FBgn0003444	0.409377	-0.00870416	-1.31337	-0.128718	0.382313	-0.271566	0.453917	0.816557	-0.770849	0.382905	0.344424	0.22026	0.190396	-0.974298	0.637106	0.765266	0.10059
FBgn0003448	-1.53546	1.25458	0.966957	-0.0505789	0.24237	-0.139673	1.67425	-1.69203	1.0047	-1.31506	-1.35667	-2.60011	-0.802097	2.35476	-1.71351	-1.32377	-2.06393
FBgn0003449	1.26349	-1.7982	1.35366	-1.27633	0.724847	-1.61488	-0.242032	-0.721603	0.731573	0.685231	1.29565	1.07417	1.13457	-0.255332	0.768582	1.39572	0.689936
FBgn0003462	1.3431	-3.27461	1.37023	-0.801477	-0.689983	-0.614004	-1.10286	-0.15392	-0.647687	1.09205	2.1263	1.66171	1.54016	-0.965749	0.660612	1.0244	0.559795
FBgn0003463	-0.0482892	0.536024	0.739851	-0.419185	0.424332	-0.597234	0.456797	0.816557	0.135223	-0.931723	-0.809648	-0.588973	-0.722453	1.02804	-1.56562	-1.13295	1.64651
FBgn0003464	0.529092	-0.507579	0.711961	0.00670242	0.0965153	-0.0251979	0.491402	1.38426	-0.879642	0.722224	0.205011	0.747541	0.496745	-0.832588	0.894956	0.642113	0.45852
FBgn0003475	0.333607	-0.194078	0.795212	-0.447943	-1.28972	-0.0251979	-1.15402	2.43045	-0.456796	0.0427733	0.151998	0.199404	0.105367	-0.00634949	-0.0967179	-0.532768	1.33989
FBgn0003479	-0.30026	0.140219	0.931241	-0.383697	1.46175	-0.920967	0.271715	-0.721603	1.58083	0.630439	0.376681	0.392392	0.771945	-0.616828	0.491259	1.08555	0.235907
FBgn0003480	-1.62327	1.20043	-0.655385	0.872593	3.4755	-0.28845	-0.598146	0.248862	-0.29793	0.50758	0.349205	0.0755007	-0.389867	0.425213	0.16833	-0.115876	-0.209259
FBgn0003482	-2.64178	1.28493	-1.40823	0.979882	0.0589568	1.02709	-1.55207	0.816557	0.468613	-1.05435	-1.66347	-1.8562	-1.35517	0.404985	-1.02642	-0.726462	-0.0869673
FBgn0003483	-1.25969	1.14663	-0.911773	1.04042	0.538174	0.923589	0.033423	1.66522	0.333602	-0.699302	-1.17163	-0.971234	-1.45957	-0.226053	-0.783096	-0.694297	0.415284
FBgn0003499	-0.486805	0.963519	-0.456192	0.110708	-1.47383	0.63682	0.669151	0.561287	-0.229763	-0.808199	-1.0751	-1.86445	-0.965708	1.71669	-1.34866	-1.23083	2.04455
FBgn0003502	-0.543967	0.657123	0.0178155	-1.62521	-1.86831	-1.08095	-1.02691	1.89912	-0.936367	-0.831683	-0.940434	-0.398764	-0.856869	-0.109424	0.0909221	-1.36117	1.56876
FBgn0003507	0.533745	0.431347	-0.727436	0.820683	-0.761578	1.14556	0.387601	1.21935	0.8334	-1.15085	0.121821	-0.643284	-1.10742	2.36944	-0.442075	-1.15748	0.952984
FBgn0003510	-1.15881	0.643235	0.425056	0.577767	0.816625	0.330819	2.13174	-1.69203	1.26084	0.93323	-0.17844	0.481492	-0.973099	-0.382509	0.531702	-0.265636	-2.06393
FBgn0003511	0.256681	-0.852704	1.87603	-0.0948916	2.28998	-0.902675	0.502141	-0.721603	-0.64739	0.0466458	1.32056	0.790176	1.74826	-0.873641	0.735572	1.47685	-0.249538
FBgn0003512	0.593102	-1.34929	2.12705	0.189648	2.35689	-0.624204	1.83021	-1.69203	-1.17672	1.67663	0.716893	-0.815665	1.16487	-0.48876	1.12439	1.10116	-2.06393
FBgn0003513	-1.21871	1.25584	0.245494	-0.780303	-1.38783	-0.346052	0.0651162	1.21935	1.14515	-1.21239	-1.40606	-2.12933	-1.06894	2.73401	-1.40571	-1.36601	1.62254
FBgn0003514	1.53914	-1.68075	1.91366	-5.29124	-0.0261845	-5.53644	-0.563583	-0.721603	2.79435	1.26261	1.31262	1.11904	-0.113639	-0.538363	1.26954	0.0975917	-0.106223
FBgn0003515	-0.168682	1.00038	-0.679298	-1.00277	-0.250443	-0.982868	-0.436163	1.03239	0.0258989	-2.19116	-0.59824	-1.18236	-0.858253	0.953243	-0.820983	-0.902487	0.0809267
FBgn0003517	2.11857	-2.63497	2.24135	-1.88506	-1.20251	-1.58731	0.0901461	-0.721603	0.491684	1.35764	1.43149	1.40991	1.67071	-0.619567	1.08735	1.45582	0.329808
FBgn0003520	1.08432	-0.422128	-0.874412	0.511884	0.0377089	0.534446	0.63532	0.561287	-0.740563	0.367048	-0.438134	-0.981787	-0.390183	-0.41743	0.99953	-0.772735	0.800943
FBgn0003525	-0.668043	0.716608	1.17655	-0.13217	-0.973742	0.201893	0.944679	-0.721603	9.83955e-05	0.225183	-1.21935	-0.371568	-0.0056831	0.34416	-1.66859	-1.15714	1.03617
FBgn0003545	-2.07525	0.510977	0.070389	0.448342	1.36249	0.000554303	0.742701	-0.15392	0.0260362	-0.275216	-1.54129	-1.01928	-1.67904	-0.699941	-1.06834	-0.973764	-0.19784
FBgn0003557	0.89395	-1.12183	0.204789	-0.761881	-0.387424	-0.676848	0.322934	0.816557	-1.25372	0.481132	-0.0155772	-0.0945203	-0.500657	-0.390288	1.1407	-1.00451	-0.135415
FBgn0003567	0.415923	-0.258729	-0.132102	0.481549	1.42207	0.0149739	0.310293	0.816557	-0.213424	0.616895	-0.143057	-0.88593	-1.03006	-0.669019	1.12725	-0.354526	-0.162417
FBgn0003598	0.462435	0.156014	-0.788202	1.1027	0.052486	1.16138	1.0069	0.561287	-0.845113	0.646416	0.337639	-0.111312	0.246143	-0.308031	0.939002	0.488099	0.235907
FBgn0003600	0.222317	-0.467618	0.00724069	-0.0505789	-0.0686444	-0.0289322	0.235932	1.03239	0.621564	0.155244	0.372545	-0.198052	-0.105398	-0.707821	0.550396	0.713795	0.542902
FBgn0003607	1.02095	-1.0015	0.285903	0.589449	1.28966	0.176392	-1.34868	0.248862	-0.389341	0.415973	0.181719	0.694586	1.56067	-1.08747	0.660463	1.09556	0.151236
FBgn0003612	0.679318	-0.180518	-0.0033544	-0.670771	-0.872628	-0.409971	-1.21707	1.89912	-0.618952	0.983905	0.868902	0.444139	0.136871	-0.939612	1.06621	0.312714	0.489759
FBgn0003638	0.807628	-0.234008	-0.342281	0.321348	-0.0109024	0.347571	-0.27923	1.53177	-1.36156	0.845398	-0.472791	0.665249	0.378053	-0.872484	0.895019	0.367413	0.312461
FBgn0003651	-0.367779	0.379896	0.531988	-0.878365	-1.0976	-0.554919	-0.237905	0.561287	0.0763422	-0.332737	-0.18758	0.714405	0.139524	2.16039	-1.69668	-0.713672	1.75658
FBgn0003656	0.940391	-1.06173	0.0283702	-0.332181	-0.513743	-0.173736	-0.0756102	1.78705	0.45332	0.931089	0.0529609	0.827352	-0.574951	-0.748808	0.793895	-0.105128	0.784509
FBgn0003659	0.690729	-0.809621	-0.186644	-1.42266	-1.98402	-0.824312	-1.77499	1.66522	2.00358	0.347556	0.439708	1.04009	-0.374579	-1.36932	0.0692178	-0.483013	1.16818
FBgn0003660	0.7705	-1.73513	1.63679	-0.0601255	0.121436	-0.106746	-1.98026	0.248862	-0.58575	1.17332	0.556499	1.39522	0.804855	-0.39721	-0.0851046	0.478716	0.850744
FBgn0003676	0.702669	-0.466023	1.26159	-2.0911	-0.278184	-2.1288	0.133635	0.248862	-0.558275	0.624031	0.818992	0.464313	1.0646	-0.336131	0.75132	1.1556	0.11113
FBgn0003687	0.138952	0.237335	-0.0673542	-0.624442	0.196128	-0.736278	0.489526	-0.721603	-0.244141	1.29905	0.547936	-0.79156	0.522479	-0.787826	1.15428	0.8409	-0.165207
FBgn0003701	-1.24058	0.937453	-1.89361	1.13512	0.684798	0.973647	1.91718	-0.15392	0.448415	0.295736	-0.928873	-0.313223	-1.1666	-0.429394	-0.909197	-0.514326	-0.220973
FBgn0003710	1.23438	0.036255	0.868176	-1.18544	-0.099591	-1.23321	0.858139	-0.721603	0.000806795	0.124956	-0.658832	-0.947416	-1.12637	0.449293	-0.555662	-0.548131	0.539447
FBgn0003714	0.406125	-0.300101	1.312	-0.685346	-0.77025	-0.460779	-0.8865	-0.721603	-0.567646	0.0977433	0.884355	0.845135	1.44149	0.103557	0.847836	1.30425	1.07898
FBgn0003715	-0.150387	1.034	-1.28656	0.309992	-0.158159	0.387637	1.50438	-0.15392	0.70718	-0.916806	-1.07364	-0.734812	-0.80409	2.81069	-1.65237	-1.13982	1.60833
FBgn0003720	-2.0566	1.34388	0.749116	-1.6428	0.0557233	-1.7765	0.858139	-0.721603	-0.244689	-2.60633	-2.17125	-2.3132	-1.82567	1.6586	-2.13041	-1.99826	0.121182
FBgn0003721	0.695203	-1.43367	0.29596	0.1326	-1.18458	0.558475	-0.76832	2.50227	-0.420395	-0.137771	-0.39159	0.12425	-0.0596094	-0.522499	-0.942161	-0.171968	1.07567
FBgn0003731	0.0654727	0.288658	0.39553	-0.13217	0.318669	-0.252616	0.983951	0.816557	0.304147	-0.158884	0.0630697	0.0314866	-0.815442	1.33733	0.00493571	-0.381442	1.91617
FBgn0003732	0.33529	0.154599	0.153482	-0.0463674	0.639968	-0.27396	1.55905	0.248862	-0.747123	0.49456	-0.607981	-1.00047	-1.17015	-0.445931	0.883007	-0.60101	-0.138044
FBgn0003742	0.359875	-0.0814771	-0.849643	1.10028	0.328374	1.06117	-2.07167	1.03239	-1.1253	1.08365	0.12673	-0.0535398	-0.0515953	-1.19077	0.792518	0.584177	0.270304
FBgn0003744	1.08338	-1.3836	0.646334	-1.8698	-0.580927	-1.7987	-0.488618	0.561287	-0.412391	1.05311	1.1735	0.441961	-0.00980224	-0.627305	0.92322	0.888439	0.245227
FBgn0003747	-1.38026	1.04845	0.112091	0.536795	0.875943	0.266379	-1.04114	1.03239	1.58548	-0.578254	-1.58144	-1.07628	-1.59404	0.991904	-1.25411	-1.00334	-0.167546
FBgn0003748	1.32065	-0.728553	0.608481	0.680807	1.56944	0.176392	-0.0577766	0.561287	-0.0649413	0.239115	1.10999	0.681984	0.0221275	0.0100876	0.277239	-0.0999036	1.39494
FBgn0003866	-0.364342	0.763258	-2.07562	-0.0204721	0.02449	-0.0308047	1.973	-0.721603	0.790717	0.295654	-0.931869	-0.00718756	0.00502335	2.42986	-1.64177	-0.61471	1.64957
FBgn0003867	0.502233	0.534648	0.112091	0.0493418	0.725102	-0.202304	0.489526	-0.721603	1.68226	0.474808	-0.266712	1.2117	-0.294931	0.144214	-0.152987	-1.08239	0.599254
FBgn0003882	0.849319	-0.721603	-1.38096	1.05233	-0.241797	1.21059	0.890778	-0.721603	-0.0962024	1.09565	0.905806	0.670422	1.04023	-0.338065	1.01753	1.15827	-0.151423
FBgn0003892	-0.634229	0.823359	0.795212	-0.479303	-0.095832	-0.478313	0.776769	0.816557	0.784234	-1.28666	-1.55506	-1.0819	-1.14148	1.03286	-0.514137	-1.19872	1.39602
FBgn0003896	-0.534686	1.04659	-0.263916	-1.46074	-2.78353	-0.58402	-1.12296	1.38426	0.559144	-0.220467	-0.885381	-0.586226	-0.604512	2.71543	-1.11281	-0.449285	1.45919
FBgn0003900	-1.04109	0.865888	1.37023	-0.412915	-0.368167	-0.310592	0.978549	-0.721603	1.36742	-0.429559	-1.51459	-2.17687	-0.684253	2.91042	-1.62768	-1.12225	0.121182
FBgn0003941	2.54554	-5.34371	2.26252	-3.10552	-1.35447	-2.82924	0.0166625	-1.69203	1.14798	0.325157	1.49432	0.412176	1.84517	-0.415083	0.862512	1.52015	-2.06393
FBgn0003944	-2.74502	1.19534	0.0599141	-1.53142	-2.818	-0.651931	-0.401824	0.248862	0.354587	-2.65467	-1.97795	-2.84786	-2.11349	1.722	-2.08063	-1.58524	2.53314
FBgn0003963	-0.024322	-0.258692	-0.703315	0.564853	-0.123286	0.648195	0.0739193	1.38426	-0.0377593	-0.610387	-0.885943	-0.458934	-1.13744	1.06743	-0.010471	-1.34461	1.864
FBgn0003964	0.953059	-0.839761	0.840927	-0.297068	0.443981	-0.472434	2.06849	-1.69203	1.05322	0.980788	0.804601	0.0357106	1.54515	-1.01761	0.696632	0.934051	-2.06393
FBgn0003965	0.665069	0.739526	0.512699	-1.00871	0.973851	-1.42092	-1.04674	0.816557	3.22379	-0.572776	0.901287	0.636151	-0.245346	0.39674	0.0863219	-0.130089	-0.118686
FBgn0003969	0.326196	-0.554837	-1.25988	-0.945402	0.897118	-1.32608	-0.0992488	1.21935	-0.232135	0.770872	-0.00941331	-0.0349348	-0.0884804	-1.25714	0.956675	-0.291509	-0.0164671
FBgn0003975	-1.15223	1.31063	-0.208612	-0.503111	-1.57727	0.0149739	-1.01121	1.03239	0.574104	-0.884013	-1.83336	-2.30217	-1.45541	2.38336	-1.7432	-1.3925	1.32121
FBgn0003980	-0.898729	1.09149	1.38676	0.106267	-1.01893	0.47225	0.42039	-1.69203	-2.47785	-2.08042	-2.27252	-2.73633	-1.96878	-0.286002	-1.8417	-2.12481	-2.06393
FBgn0003984	-0.204429	0.566182	-0.0246056	0.853765	-1.24256	1.35058	-0.503392	1.03239	-0.110976	-1.32124	-1.32336	-1.19702	-1.48367	1.35828	-1.3566	-1.20404	1.78227
FBgn0003996	-0.711984	0.183581	0.101695	-1.01469	-0.16953	-1.02298	-0.159401	0.816557	0.733594	-0.886735	-0.750519	-0.231548	-0.971517	0.913819	-1.12076	-1.05565	0.918555
FBgn0003997	-0.658131	0.848647	-0.0246056	0.174059	-1.85485	0.838748	-0.323427	0.248862	-0.999436	-0.657195	-1.34027	-0.229895	-0.0951051	0.498409	-1.64951	-1.13261	1.77489
FBgn0004003	-0.233934	0.580874	1.29525	0.541253	0.837272	0.284251	0.0166625	-0.721603	1.77196	-1.51759	-1.17093	-1.97874	-1.32237	2.66958	-1.27344	-1.12452	0.357245
FBgn0004045	4.27297	0.567422	1.89864	-0.0590599	-0.501681	0.113658	0.814614	-0.721603	0.216648	-0.768553	2.53994	0.197638	-1.23696	1.26436	-1.37074	-1.29129	-0.0822781
FBgn0004049	0.593634	-0.364988	-0.398943	-0.238337	-1.29652	0.200411	-0.401824	1.53177	-1.1783	0.682457	-0.392516	-0.0152656	-0.0354204	-0.334333	0.871724	-0.236085	0.33372
FBgn0004050	0.485436	-0.6751	0.385654	0.120405	0.73223	-0.127197	0.611122	-0.15392	0.393709	0.667161	0.158356	-0.404643	0.864659	-0.347963	0.559589	0.77514	-0.00472607
FBgn0004053	-1.97136	1.35131	0.122468	0.512457	0.10209	0.511985	0.489526	-0.721603	1.41081	-2.16686	-1.57595	-2.16735	-1.90955	2.6921	-1.93984	-1.48222	-0.165207
FBgn0004055	0.282074	0.620133	-1.07665	0.169082	0.349579	0.0587244	0.366355	-0.15392	-0.742215	-0.942021	-0.558478	-0.331376	-0.266689	0.289307	0.175075	-1.19204	-0.228953
FBgn0004087	0.247302	-1.11429	0.122468	0.785519	0.910511	0.520602	-0.496764	-0.721603	2.01824	0.40966	0.435646	0.40995	1.24281	-0.189144	0.67705	1.19672	-0.275537
FBgn0004101	-0.920837	0.620273	0.454425	-0.0214941	-0.549039	0.170295	-0.187916	0.248862	0.313784	0.236493	-1.23104	-1.45575	0.187246	1.64246	-0.840076	-0.268601	2.13372
FBgn0004102	-0.20218	0.790602	-0.319778	0.344337	-0.179188	0.430849	0.522931	-0.15392	0.193206	0.49224	-0.811505	-0.555481	-0.94683	2.30063	-1.69002	-1.4093	1.7281
FBgn0004106	-0.87234	0.621913	-1.16751	-1.12269	0.581429	-1.39821	-0.373978	-0.15392	-0.186766	0.0889851	-1.20564	-0.612155	-1.52676	-1.05756	-0.660797	-0.176532	0.393482
FBgn0004107	0.105507	0.651661	-0.263916	-0.340811	0.66898	-0.597234	-1.32717	0.816557	0.514046	0.769601	-0.261102	0.411724	0.361853	-0.365236	0.740631	0.713371	0.0289118
FBgn0004117	1.17277	-0.105232	2.72837	-0.886157	-2.88178	0.0655481	-0.73219	0.248862	0.836279	-2.32734	-0.992286	-1.46506	-1.7456	0.472717	-1.00138	-1.09295	0.669928
FBgn0004118	0.367013	0.825763	-0.715362	-2.81147	-1.19391	-2.57748	-1.40282	1.66522	-1.01379	-0.338188	0.576721	-0.469036	-0.39166	0.419603	-0.308052	-0.193907	0.650941
FBgn0004132	0.70577	-1.69691	1.16798	0.429085	2.25052	-0.330699	-0.513191	-0.721603	0.048854	0.259874	1.38112	1.2525	1.16016	-0.800433	0.624617	1.48322	0.252966
FBgn0004133	-0.0262505	0.467225	0.214993	0.30498	0.138451	0.277416	0.146084	0.248862	0.622137	-0.0174801	-0.952856	-0.280826	-0.700088	0.0432952	-0.294052	-0.661663	1.01923
FBgn0004169	1.2912	-0.332414	1.76156	-1.69141	-5.24877	0.0344633	-1.79138	1.66522	2.71897	-1.53341	-0.418174	-1.16217	-1.51117	0.481105	-1.28831	-1.33851	0.76542
FBgn0004177	1.42754	-2.44423	0.454425	-5.66563	-2.818	-5.53644	-0.744994	0.248862	-0.763424	0.80095	1.20702	1.408	0.828706	-0.647505	0.608677	0.706569	1.05121
FBgn0004179	1.07085	-1.65969	-0.142968	-0.862975	-0.982862	-0.577479	-1.90306	1.03239	-0.371674	0.812226	0.713391	0.783063	0.275061	-0.683374	0.82113	0.201078	0.881542
FBgn0004197	-1.56205	1.22373	-0.0673542	-0.329322	-1.19745	0.0689423	-0.355461	2.00288	0.422984	-1.27075	-1.41266	-1.88713	-0.844916	1.90468	-1.26204	-1.39949	1.12902
FBgn0004198	0.034326	0.873609	-0.691293	0.294872	0.590401	0.108789	1.09217	1.38426	-0.551842	-0.229612	-0.345992	0.529735	0.133976	1.97379	-1.12843	-0.0808917	1.97958
FBgn0004242	1.45731	0.72101	0.73057	-1.81115	-2.40064	-1.09186	-1.22736	1.21935	0.0121028	0.411674	-0.183849	-0.734878	-0.270512	0.599196	-0.266695	-0.424565	1.21606
FBgn0004244	0.957184	1.00667	-0.961985	-0.912616	-4.14832	0.483449	-1.08808	1.66522	-0.0984513	-1.20873	-0.760288	-0.623807	-0.595078	0.142869	-1.7785	-0.91507	1.48118
FBgn0004359	-0.809998	0.777674	0.62744	-0.238337	-0.0390392	-0.240954	0.745075	-0.721603	-0.105617	-0.944322	-1.04351	-0.993156	-0.895531	1.08313	-0.823414	-1.11314	2.54676
FBgn0004360	-1.59545	1.01835	0.804385	-0.634318	-1.55449	-0.131338	-0.884381	0.561287	0.0274671	-1.01629	-1.68477	-1.68549	-1.30189	1.13502	-1.554	-1.39786	1.31855
FBgn0004362	1.06193	-0.357999	0.975851	-1.16405	-1.48949	-0.721082	-1.21741	-0.721603	0.140489	1.59907	0.273411	0.567191	-0.388222	0.138032	0.693909	-0.236514	-0.100118
FBgn0004363	1.6629	-1.80814	1.54134	-3.16511	-3.31651	-2.22765	-0.451179	-0.15392	0.178824	1.08321	1.10364	0.903614	0.464327	-0.35453	1.16791	0.435854	-0.10316
FBgn0004369	0.126813	0.454381	0.503029	-0.482666	-1.06124	-0.143867	-0.688222	2.50227	-0.173885	-0.37429	-0.260272	-0.036025	0.0631634	0.760334	0.142641	-0.713791	1.81679
FBgn0004373	0.529269	0.0227758	-1.61714	0.261614	0.0623481	0.258021	0.263402	1.66522	-0.738532	0.366176	0.733715	0.778955	0.280216	-0.843166	0.817536	0.0796528	0.475385
FBgn0004378	-1.44978	0.584769	-0.0246056	0.411979	0.555556	0.245348	0.496547	0.816557	0.414858	-0.559061	-1.43	-1.41901	-1.46055	-0.0602081	-1.21102	-1.10657	0.00931516
FBgn0004379	-1.24439	0.569198	-0.132102	0.0928131	0.841799	-0.195638	0.366355	0.561287	0.484146	0.280095	-0.959046	-0.0044306	-1.17921	-0.447789	-0.216495	-0.347373	0.607327
FBgn0004380	1.05188	-0.893326	-0.186644	-1.17468	0.416377	-1.39821	2.49705	-1.69203	-0.562134	0.860997	0.468445	0.208704	0.393769	-0.329415	0.857355	0.904787	-2.06393
FBgn0004381	0.551402	0.0944253	0.070389	-0.792006	0.660125	-1.07554	1.67997	-0.721603	-0.695929	0.895081	0.531101	-0.286214	1.15865	-0.324389	0.913854	1.00359	0.0572385
FBgn0004387	0.353067	-0.620933	-0.132102	-1.27236	-0.344559	-1.23321	-0.283946	1.78705	-0.230356	0.0508399	-0.0514398	0.0230055	-0.180631	-0.343531	0.905634	-0.406034	0.791006
FBgn0004390	0.0339697	0.396824	0.0178155	-0.192916	-0.466386	-0.0421146	0.899148	0.561287	-0.10652	-0.0320845	0.376154	0.590034	-0.407088	-0.453199	0.454646	0.266175	1.52829
FBgn0004391	-0.422649	0.406984	-0.186644	0.265369	0.206726	0.210738	1.02402	1.21935	-0.266346	0.407138	-0.932427	-0.279732	-0.436629	-0.656254	0.897369	-0.0863111	-0.177364
FBgn0004394	-1.2814	1.05958	0.163781	0.302103	-1.82055	0.963425	0.583357	0.561287	1.56324	-0.171793	-1.24574	-1.9575	-0.837525	2.93786	-1.39135	-1.13917	1.86444
FBgn0004395	0.493505	-0.342757	0.415232	-1.29239	-1.15978	-0.973089	-0.798444	1.38426	-1.33759	0.228331	1.53154	1.06892	0.947159	-0.167454	0.896883	0.643642	0.422501
FBgn0004396	0.178665	-0.163067	0.235346	-0.205311	-1.87345	0.4402	-0.586536	0.816557	-0.0910572	-0.203407	-0.55511	0.358674	-0.896878	-0.000926954	-0.205038	-1.00246	1.52398
FBgn0004406	-0.561345	0.630442	-0.252811	0.199359	0.528075	0.0274206	1.63944	-0.15392	-0.147928	0.00234277	-0.0910498	-0.745232	-0.409787	-0.331902	0.767461	0.177864	-0.217035
FBgn0004407	0.666307	-0.614813	-1.51867	1.03295	0.133578	1.05806	0.522931	-0.721603	-0.907213	0.862604	0.0503014	-0.674821	0.624459	-0.893906	0.991177	0.770761	-0.241192
FBgn0004419	0.984588	-0.0721087	-1.36737	-2.07206	-2.23996	-1.4286	-0.488618	0.561287	-0.271204	0.729489	0.804115	0.97754	0.224362	-1.59464	0.830654	0.403938	0.50591
FBgn0004432	1.40363	-1.77369	0.975851	-0.901941	1.01587	-1.31915	-0.168117	-0.721603	-0.626434	0.905001	2.55104	2.23332	1.34387	-1.34774	0.283379	1.11371	1.25392
FBgn0004435	1.33165	-0.763529	-1.49085	-1.57988	-3.48046	-0.469507	-1.66505	1.66522	-0.762594	-0.206221	0.871483	-0.655285	-0.616414	-1.49713	0.699546	-0.312772	0.20844
FBgn0004436	0.779308	-2.10947	-1.90855	-6.30566	-4.18107	-5.53644	-1.57243	-0.15392	0.00585133	0.31689	1.61717	1.73583	1.20649	-0.616791	0.77735	0.90961	1.03492
FBgn0004456	-0.725102	0.310936	-0.342281	0.402338	0.453685	0.270532	0.141205	1.21935	1.28973	-0.365278	-0.369835	0.0820405	-0.491665	0.241895	-0.324433	-0.466858	1.84581
FBgn0004465	0.310989	-1.01354	0.070389	0.155675	0.583038	-0.0383302	0.131848	-0.15392	-0.983922	1.28731	0.895785	0.81053	0.981564	-1.00531	1.03383	1.10616	-0.172259
FBgn0004507	1.53509	-0.845633	2.15584	-2.35674	-1.30623	-2.068	0.753947	0.248862	0.685215	0.428137	0.979021	1.06255	0.39092	-0.0703282	0.809599	0.48682	1.12731
FBgn0004510	0.284798	-0.0697501	-0.0033544	0.506127	0.198435	0.471123	-0.472458	0.561287	-1.01872	0.28594	0.625933	-0.17615	1.16589	-0.330289	0.9501	1.27225	-0.16872
FBgn0004511	-0.815867	1.06803	0.454425	-0.319386	0.109717	-0.380161	0.902569	-0.15392	0.79597	-0.400201	-1.41621	-0.537464	-0.342385	1.12267	-1.35278	-1.26933	1.36665
FBgn0004514	-0.93007	1.08349	1.07275	-0.316566	0.0848522	-0.366902	0.677118	-0.15392	0.915017	-1.35572	-1.59336	-1.71748	-1.26092	1.27909	-1.53628	-1.36393	0.841912
FBgn0004516	1.16313	1.09006	1.2022	-2.23665	-0.458409	-2.22765	-0.834411	1.03239	1.13442	-1.17432	-0.379396	-0.566741	-0.892426	2.4164	-1.17715	-0.775849	1.20314
FBgn0004552	-0.435559	0.962095	1.01128	0.0426886	-1.06872	0.421408	-1.73366	-0.721603	-0.286581	-0.416922	-0.6579	-1.29455	-1.17482	-0.0555331	0.761234	-0.958722	-0.138044
FBgn0004556	0.338557	0.174306	-1.07665	0.917682	0.192124	0.914274	0.876722	-0.15392	-0.556005	0.484182	0.0158102	0.537441	0.0626345	-0.689933	0.388934	0.826999	-0.217035
FBgn0004569	-0.313223	0.672906	-0.208612	0.0263284	-0.583363	0.233946	-0.204618	0.248862	0.47173	-0.860326	-1.33597	-0.791053	-0.73609	1.2635	-0.601785	-0.936871	1.64554
FBgn0004573	-0.916143	1.16502	0.132825	-0.582202	0.462935	-0.783322	2.22451	-1.69203	0.389665	-1.53324	-1.30092	-1.54873	-1.02507	1.87607	-1.60686	-1.45825	-2.06393
FBgn0004574	1.4757	-1.13545	1.29525	-1.38161	3.72119	-2.76749	2.30937	-1.69203	0.681176	1.05725	0.73562	0.14216	0.648785	-0.551093	0.611694	0.964995	-2.06393
FBgn0004577	-2.91497	1.11137	-0.584261	-0.62248	-0.105239	-0.627628	-0.582926	1.21935	2.39912	-1.71037	-1.71922	-1.90986	-1.40923	2.01631	-1.52594	-1.17642	-0.190912
FBgn0004580	0.578434	0.999687	0.345969	-2.38275	-1.57264	-1.99691	-2.10986	1.53177	-0.768684	-0.609733	-0.857775	-0.640897	-0.18262	0.532527	-0.631984	-0.950846	1.09269
FBgn0004581	-0.42493	0.300591	0.711961	0.830489	1.06451	0.514146	0.964478	0.561287	1.85431	-0.602178	-0.998199	-0.39271	-1.21381	0.0222617	-0.0287898	-0.381457	0.631026
FBgn0004583	0.244583	0.294595	-1.86385	-0.269908	-0.64664	-0.0612572	1.20471	0.561287	0.603791	-1.26197	-1.0336	-1.14211	-1.09138	1.02705	-0.435427	-1.27403	1.13617
FBgn0004595	0.143238	1.12681	0.326019	-0.755067	-1.33529	-0.338346	1.45149	0.561287	0.147312	-0.178912	-0.0469838	-0.441785	-0.356264	2.33908	-1.752	-0.917507	1.67497
FBgn0004597	0.15724	-0.298822	0.850025	-2.23665	1.03294	-2.738	0.0735062	-0.721603	0.164135	0.726004	0.360609	0.403283	1.13718	-0.957046	0.972459	1.11185	-0.194096
FBgn0004603	-0.0677574	-0.160639	-0.297365	-1.71671	-0.78309	-1.5605	-1.34723	1.53177	0.21769	0.000361417	-0.379729	0.0753089	0.0157839	-0.589681	0.506036	-0.148731	1.58858
FBgn0004611	0.45211	-0.964536	-0.456192	-0.730502	-0.596191	-0.57098	-0.652671	2.18984	-0.440036	0.0662823	-0.204142	-0.070933	0.0193749	0.831426	0.188035	-0.991129	1.28187
FBgn0004618	0.796043	0.900593	0.132825	-0.129867	-1.16577	0.271913	0.25781	0.248862	0.451669	0.669128	0.273151	0.213691	0.279939	2.53617	-1.05234	0.0190518	0.646264
FBgn0004622	-0.931591	0.974249	0.795212	-0.149626	-0.462103	0.00236831	-1.18974	1.38426	-0.548354	-0.257692	-1.34628	-0.164102	0.0884056	1.21748	-1.5137	-1.11273	1.12317
FBgn0004624	0.621406	-0.120301	-3.79799	-2.00836	-1.04419	-1.7765	-1.91627	2.09947	4.47187	0.340951	0.368399	-0.978532	-1.79246	-2.33655	0.781783	0.0298461	0.994996
FBgn0004635	0.183166	0.33524	1.32036	-0.388249	-1.50158	0.112038	-0.108145	-0.15392	0.352593	0.0623574	-0.0392249	-0.218058	0.306344	2.24171	-0.99718	-0.655857	0.66186
FBgn0004636	1.46643	-2.18401	1.68391	-3.41046	-2.07033	-2.96569	0.555606	-1.69203	0.602324	1.58365	0.606506	1.46701	0.812503	-0.347163	0.294067	0.943354	-2.06393
FBgn0004638	0.301341	-1.23829	-0.490827	-2.46549	-3.55444	-1.39076	-1.64656	0.561287	-1.83121	0.861424	-0.0125753	1.45758	0.093287	-0.764608	0.467738	0.1671	1.10895
FBgn0004643	0.223522	0.111562	0.868176	0.749406	0.870019	0.495623	1.55492	-0.721603	1.36461	1.25627	0.424598	0.766508	0.517731	-0.405473	1.09047	0.92223	-0.1867
FBgn0004644	-2.02802	0.966427	0.739851	0.018528	-0.18447	0.0857408	0.313463	-0.15392	1.89693	-0.803653	-1.41669	-1.42354	-1.21827	2.1905	-1.30615	-1.14356	1.86852
FBgn0004646	0.796821	-0.274899	1.36195	-1.13286	-0.790079	-0.930241	-0.842624	0.561287	1.97981	0.085856	-0.169418	0.624881	-0.749761	-0.00421607	0.118578	-0.861326	0.73778
FBgn0004647	-0.604092	0.881194	-0.398943	-0.522257	0.579416	-0.75952	1.28045	1.38426	-0.149394	-1.23132	-0.999488	-0.595948	-1.34726	0.0937458	-0.785166	-0.947329	1.63487
FBgn0004648	0.931649	-1.09048	-0.560754	0.273577	1.0482	-0.0748812	0.191437	1.66522	0.0194769	0.884112	1.21368	1.31941	0.713391	-0.828079	0.76101	0.416256	0.86964
FBgn0004649	-2.4949	1.29016	0.29596	0.724674	0.744786	0.513066	1.69701	0.561287	1.00056	-1.08147	-1.98962	-2.47194	-1.99684	1.27368	-1.76056	-1.37406	0.108901
FBgn0004650	-1.80411	1.11139	-1.05096	1.23448	0.473548	1.15407	1.2917	1.03239	1.07822	-1.24114	-1.37119	-1.67253	-1.59899	1.17551	-1.69592	-1.03874	-0.213131
FBgn0004654	0.736935	-1.43154	1.56536	-0.652365	0.567983	-0.898154	0.344802	-0.15392	2.61864	0.597017	2.11757	1.89751	1.04736	2.07021	-0.0953216	0.871447	0.958595
FBgn0004655	0.501287	0.220188	-0.364877	0.0483942	0.315721	-0.0593261	0.715291	1.03239	-0.347824	1.25403	-0.0916236	0.680496	0.157659	-0.904941	0.715137	-0.23014	0.629708
FBgn0004657	0.695396	-1.14199	0.355917	0.569717	0.102408	0.573836	0.151388	0.816557	-0.134877	1.11879	0.352639	0.812494	-0.127238	-1.13547	0.882183	-0.09286	0.752112
FBgn0004666	-0.838516	0.675747	0.285903	-0.830485	-1.39813	-0.396309	-0.587259	1.21935	1.25943	-0.278496	-0.988725	-0.397131	-0.595568	2.81195	-1.3542	-1.10756	0.678507
FBgn0004687	0.873724	-1.60665	2.09084	-5.66563	-0.623259	-5.53644	-1.69371	0.248862	1.26827	0.116558	2.34576	2.35889	1.68616	-0.834837	0.0805477	1.49874	0.906203
FBgn0004698	0.458107	0.0101387	-1.49085	0.247204	-0.163751	0.32299	0.786032	0.816557	-0.310709	0.153528	0.371904	-0.282829	0.709202	-0.539255	0.895156	0.734542	0.672967
FBgn0004777	0.472756	1.10519	1.86847	-0.766452	-1.69371	-0.222577	-0.425	-0.721603	-1.04966	-1.13342	-1.39986	-2.7361	-0.918616	1.64424	-1.78699	-1.94363	0.381019
FBgn0004779	-1.75907	1.07826	0.62744	0.196133	-1.69582	0.80636	-0.298182	-0.721603	0.681971	-1.9376	-1.70526	-1.67622	-1.10247	2.07882	-1.70763	-1.45778	0.109858
FBgn0004795	0.182098	0.789832	0.214993	-0.116171	-1.1538	0.281523	-0.774209	1.78705	1.04337	-0.0941824	-0.805134	-0.762893	-0.540217	2.61308	-1.17081	-0.941213	1.29994
FBgn0004797	0.00443705	-0.185913	-1.53263	-0.771046	0.382313	-0.958599	-1.08823	1.53177	1.96825	0.124707	0.0971485	0.6975	-1.19217	-1.36002	-0.169739	-0.698707	0.998583
FBgn0004837	0.124168	0.400436	0.0389048	-1.34232	-0.508991	-1.25239	0.229605	0.248862	-0.73375	-0.00311518	-0.493202	-0.597613	-0.415567	-0.425629	0.480206	0.250445	0.53044
FBgn0004838	1.70041	-2.4067	0.813543	-2.20347	-0.85646	-2.05336	0.752177	-0.721603	-1.18864	0.882072	0.198638	-0.356202	-0.648576	-0.36965	0.874254	-0.786038	0.507109
FBgn0004839	-1.21782	1.17065	0.153482	-0.131018	-0.117257	-0.0986829	0.21916	1.03239	-0.124931	-0.350584	-1.48937	-0.301903	-0.0542951	1.10913	-1.26923	-0.839942	1.45391
FBgn0004841	-0.971879	0.734887	0.153482	-1.0896	-1.48893	-0.641442	-1.05167	1.21935	-0.82637	-1.40291	-1.48468	-1.1309	-0.475913	1.1732	-1.72226	-1.01046	1.26569
FBgn0004842	-1.09547	1.1383	0.483639	0.786372	-0.259479	0.932817	-0.975419	1.03239	-0.339719	-1.00568	-1.9822	-1.78096	-0.572981	0.86094	-1.73229	-1.59172	1.78327
FBgn0004855	1.01128	-1.38829	1.8229	-1.84736	1.29642	-2.41819	0.0282055	-1.69203	-0.18823	-0.554846	1.00133	0.47033	1.72892	-0.164213	0.642679	1.58512	-2.06393
FBgn0004856	0.683249	-0.865011	0.493342	-1.07668	0.153802	-1.20205	0.536632	-0.15392	-0.327273	1.41264	0.664344	0.259815	0.875328	-1.29063	1.09065	0.986346	0.263993
FBgn0004859	0.343728	-0.099805	-4.81129	1.02508	0.172486	1.03604	0.757284	0.816557	4.31901	-0.480099	-0.417522	0.319452	-1.35414	-1.54861	0.240299	-0.413906	0.98435
FBgn0004862	-0.886685	0.994368	0.194565	-0.184338	-0.164801	-0.139673	0.607224	-0.721603	0.831053	0.35518	-1.66152	-2.68046	-1.0985	3.10193	-1.50811	-1.40179	0.121182
FBgn0004865	0.0471505	0.276622	0.245494	0.141214	-1.83289	0.795053	0.179362	0.816557	-0.700467	-0.644172	-1.0236	-0.432958	-0.576657	0.578784	-0.489808	-1.18619	1.95487
FBgn0004867	1.94214	-2.81811	1.90616	-1.91636	-2.85016	-1.04891	1.10963	-1.69203	-0.801449	1.45393	1.37868	-0.000822852	0.72717	-1.0334	1.16793	0.995069	-2.06393
FBgn0004868	1.38886	-2.79232	1.47678	-2.344	-1.97299	-1.8214	0.222049	-0.15392	-0.686886	0.244326	0.829339	1.15538	0.529413	-0.309304	0.82982	0.80682	0.846476
FBgn0004875	0.619257	-0.216718	-0.631576	0.142927	-0.961396	0.491213	0.356387	1.78705	-0.618112	0.711574	-0.00623711	-0.601192	-0.494839	0.393539	0.922172	-0.662494	0.66428
FBgn0004876	-0.27411	-0.255974	-0.936822	-0.219139	-0.46113	-0.0709694	0.26723	1.21935	-0.313091	-1.0379	-0.344031	-0.377106	-0.562445	0.391877	0.217801	-1.28676	1.84165
FBgn0004878	-1.31195	1.25734	0.975851	0.123032	-0.745175	0.393753	0.66089	0.248862	0.850919	-1.84671	-0.988921	-1.82191	-1.65855	1.28743	-1.14338	-1.20558	0.404946
FBgn0004882	-0.429415	0.640727	-0.800436	0.574019	-0.682187	0.854169	-0.524495	1.66522	-0.148536	-0.93839	-0.879748	-1.05631	-0.61078	1.19166	-0.706967	-1.05139	1.09019
FBgn0004888	1.12082	-1.76134	1.52527	-2.1304	-1.78416	-1.65287	-0.656074	0.248862	-0.0127328	1.07325	1.69959	1.58783	1.26611	-0.693056	0.967146	0.751387	1.02964
FBgn0004889	0.520867	-0.222609	0.326019	-2.17144	-2.29437	-1.51736	-0.357019	0.561287	-1.09663	0.597928	0.00923308	0.796621	-0.0985937	-0.398449	0.578218	-0.0447289	1.20983
FBgn0004892	-0.701315	0.749895	-0.596052	0.192896	-0.758116	0.473376	1.22498	-0.721603	1.55528	-0.998674	-1.46296	-2.0606	-0.710225	2.97637	-1.59278	-1.08642	0.205972
FBgn0004893	-0.17659	0.556192	-1.42191	-0.317975	-0.436153	-0.186819	1.60179	-0.721603	0.369767	-0.619206	-1.01802	-1.30737	-0.682112	1.08093	-0.931177	-1.29275	1.20607
FBgn0004895	-2.78049	1.28452	-0.286193	0.415808	0.441727	0.289686	-0.0667349	-0.15392	0.769326	-1.05335	-1.25168	-1.29759	-1.32388	1.9784	-1.44708	-0.792654	0.758218
FBgn0004896	0.338531	1.01226	0.235346	-0.09268	-0.203745	-0.0270633	0.87128	-0.721603	0.428872	-0.0442146	-0.721155	-0.820233	-0.355808	2.07933	-1.37896	-0.369368	0.561214
FBgn0004903	0.764095	-0.481878	-0.0996337	0.703933	-0.428837	0.904144	-0.464976	0.561287	-1.45402	0.82971	1.52508	0.666632	1.12315	-0.407673	0.975044	0.945496	-0.0300021
FBgn0004907	1.51337	-2.08569	0.204789	-2.63963	-6.04895	-0.713571	-1.56453	1.21935	-1.47185	1.06964	0.915116	1.57744	0.266626	-1.22901	0.56177	-0.326788	0.553044
FBgn0004908	0.228291	0.095957	-0.342281	-1.39058	0.192278	-1.55172	-1.08661	-0.15392	-0.494825	0.239158	1.04954	0.182214	1.20475	-1.62909	0.830205	1.16403	-0.205421
FBgn0004913	0.349325	0.0282343	-0.537347	0.608768	0.408969	0.507648	1.01909	0.248862	-0.329577	0.471168	1.33343	-0.0376096	0.293825	-0.472849	0.871642	0.776884	-0.179422
FBgn0004914	0.250433	-0.694978	-0.230667	-0.117305	-0.481234	0.044934	-0.547535	1.38426	-0.550096	-0.696703	0.0564724	0.341557	-1.07704	-0.194111	0.136639	-0.983784	1.34225
FBgn0004915	0.680376	-0.91795	-0.319778	-2.8327	-0.406814	-2.86163	-0.716338	0.248862	-0.815058	0.608981	1.63504	0.0383051	1.0386	-0.783187	0.856532	1.23744	-0.206697
FBgn0004919	0.695764	0.76687	-1.18061	0.303542	0.190737	0.258021	-0.334378	1.03239	-0.0486441	0.113599	-0.19002	0.194598	-0.104433	0.865545	0.162406	-0.760608	0.764756
FBgn0004921	2.34003	-1.80032	2.0617	-1.55264	0.277417	-1.75479	-0.875936	-1.69203	-0.293646	2.10976	0.249694	1.03977	1.04953	-0.0249144	0.279911	1.19825	-2.06393
FBgn0004924	1.01746	-0.958226	0.711961	-0.0317767	-0.412351	0.110415	-0.219999	1.38426	0.421204	1.34195	0.957041	1.41502	0.77589	-1.00008	0.88485	0.615256	0.657438
FBgn0004926	1.26404	-2.61862	1.27003	-0.515249	-1.06052	-0.178078	-0.300568	-0.15392	-0.488406	0.758139	2.03524	0.661043	1.28649	-0.829279	0.852187	1.28022	0.459186
FBgn0004956	-2.08944	0.971776	0.69329	0.35664	1.09662	-0.00308373	0.117474	-0.15392	0.792261	-0.786847	-2.16673	-2.5264	-1.0381	2.4416	-1.65024	-1.57147	0.160449
FBgn0004957	-0.142339	-0.03378	0.904301	1.02771	1.1276	0.702293	2.1176	-1.69203	0.701872	1.20972	0.686456	0.609567	1.89288	-1.18275	0.865949	1.38181	-2.06393
FBgn0005278	1.54846	-0.843039	-0.186644	-1.35091	-0.217976	-1.36149	-2.09273	1.21935	-0.495022	0.674441	1.1278	0.757917	-0.210063	-0.933017	0.359917	9.11877e-05	0.835755
FBgn0005355	0.218728	-0.447057	0.434863	0.0680909	2.04261	-0.644926	1.94615	-1.69203	-0.0440062	1.11826	0.768228	0.267336	1.52805	-0.417502	0.812328	1.23339	-2.06393
FBgn0005386	0.214003	0.169636	-1.11541	0.183116	0.40954	0.0518532	1.86897	0.561287	-0.436264	0.491168	-0.0452015	-0.621295	0.0641026	-0.548951	0.951477	0.464149	-0.16872
FBgn0005390	-1.29757	1.32895	-1.50474	1.16076	0.314836	1.13122	1.07823	1.03239	2.2213	-1.51205	-0.571486	-1.57096	-1.68323	0.963524	-1.48473	-1.33982	-0.205421
FBgn0005391	3.47866	0.728016	1.95849	0.127394	-0.251526	0.225307	0.824771	-0.721603	0.135639	-1.3916	2.49485	-0.262424	-1.26233	1.0123	-0.77485	-1.32733	-0.138044
FBgn0005411	0.49782	-0.83736	-0.607868	-3.04954	0.470201	-3.42264	-1.04412	0.816557	-0.909262	1.02707	1.07079	1.03853	0.9583	-1.091	0.894086	0.74141	0.313493
FBgn0005427	0.336651	0.216629	-1.16751	-1.06394	0.102408	-1.17184	-0.28736	1.38426	0.0853358	0.482468	0.115535	0.0228204	-0.642545	-0.740679	0.774262	-0.597109	0.533274
FBgn0005533	2.05205	-3.9426	2.55072	-2.14049	-3.19027	-1.17184	-1.59119	-0.15392	-0.587164	0.539357	1.8217	1.01614	1.99849	-0.702337	0.869616	1.36179	0.378909
FBgn0005536	0.599026	-0.840326	-1.24659	-0.185559	-1.75317	0.417845	-0.954581	2.75754	-0.55231	-0.229281	-0.413619	-0.192114	-0.538166	-0.557396	0.328271	-0.995875	1.07236
FBgn0005561	-0.176975	1.17281	-4.16784	0.796547	0.0169551	0.846488	-0.966052	1.89912	2.17715	-0.0995633	-1.0652	-1.25578	-0.898602	1.24929	-1.02888	-1.25937	1.22487
FBgn0005585	2.36652	-2.05016	1.74612	-1.03591	-0.162877	-1.04891	-0.338046	0.248862	-0.360151	0.584851	2.10678	1.99472	1.24469	-0.700304	0.320439	1.22416	0.251102
FBgn0005586	1.39576	0.711976	0.859108	-3.53951	-1.27798	-3.36618	-1.25085	0.248862	0.364842	0.203206	-0.145152	0.0310522	0.0508096	0.421385	0.248151	-0.447231	0.315444
FBgn0005593	1.74346	-2.92926	2.39476	-1.11933	-1.39623	-0.70241	-0.012591	-0.721603	0.0805814	0.669308	1.33436	1.55372	2.43791	-0.0501981	1.01078	1.4676	-0.125047
FBgn0005596	-0.103851	0.423376	-0.0246056	0.685098	0.283838	0.632999	0.404085	0.816557	-0.75715	0.718957	-0.614335	-0.263705	-0.48886	-0.386948	0.983472	0.198409	-0.177981
FBgn0005617	0.776738	0.0410942	-1.12839	1.40178	0.207645	1.42629	2.10045	-0.721603	-0.609072	1.2441	0.136641	-0.520933	0.576529	-0.350202	0.953896	0.85321	-0.194096
FBgn0005619	0.936474	1.16209	0.275829	-0.263241	-0.61318	-0.0651306	-0.276878	1.21935	0.495874	-0.861724	-0.763031	-0.990557	-0.704722	2.28927	-0.725365	-0.75228	0.495798
FBgn0005626	0.933584	0.282398	1.70732	-0.808644	-1.66907	-0.27636	-0.645081	1.03239	0.00427087	-0.321787	-0.680494	-0.41376	-0.277587	1.49914	-1.46449	-0.934925	0.655571
FBgn0005632	0.817825	-0.662821	-0.679298	-0.257942	-0.223331	-0.195638	0.313463	2.35475	-0.510349	1.09153	0.470556	-0.505108	-0.654821	-0.616175	1.28267	-0.180473	0.25395
FBgn0005633	-1.172	1.20533	-1.38096	-0.624442	-2.70975	0.284251	-1.10286	-0.15392	-1.49028	-0.59751	0.291164	-0.241464	-0.573933	0.0817672	-1.37633	-0.413158	-0.165207
FBgn0005636	-0.481243	0.74111	0.132825	-0.430263	-0.276181	-0.361648	-0.0424285	0.816557	-1.39546	-0.372803	-0.221696	-0.277033	-0.201223	1.30586	-1.87537	-0.297934	1.47361
FBgn0005638	-0.907779	1.30245	1.42786	-0.670771	1.06609	-1.09186	1.88433	-1.69203	-1.18161	-1.79259	-1.79107	-2.50592	-1.07128	1.04733	-1.99643	-1.35484	-2.06393
FBgn0005640	0.265664	-0.210076	0.375759	-2.22546	-3.5697	-1.12535	-1.55391	1.78705	-1.01532	-0.810905	-0.554013	0.0555502	0.164484	0.123408	-0.946831	-0.487856	2.02996
FBgn0005642	0.184951	0.193083	-0.0780932	-0.0133497	-0.125873	0.0309482	1.22756	-0.15392	-0.547493	0.861372	0.157764	-0.659041	0.690188	0.233341	1.06014	0.7879	-0.0352303
FBgn0005648	0.592612	-0.775184	0.608481	-1.54729	-0.705642	-1.40572	-1.22404	0.248862	-1.17294	1.04629	0.956231	0.736886	0.91264	-0.633825	0.842999	0.858459	0.239754
FBgn0005654	-0.863663	0.630422	-0.088853	0.5815	1.00932	0.267766	0.518796	0.248862	-0.56013	0.326153	-0.713018	-0.0687387	-0.571785	-0.617814	0.456139	0.783071	-0.177022
FBgn0005655	-0.307387	0.328583	1.42786	-3.68957	0.112572	-3.94675	0.0339437	-0.721603	-0.192025	1.07555	0.136166	-0.393198	-0.921266	-1.0165	0.102135	-0.211383	-0.194096
FBgn0005659	0.183196	0.700799	0.646334	0.0643714	0.0192505	0.0621421	-0.308229	0.561287	-0.290817	-0.660204	0.618053	0.973934	0.034958	1.28563	0.0246833	-0.0794591	1.41721
FBgn0005664	0.205494	1.07299	0.57992	0.0474457	-0.332272	0.168765	0.938438	-0.721603	-0.152205	-0.698361	-1.36203	-0.869696	-0.579671	1.70561	-1.82938	-1.57178	0.94295
FBgn0005671	1.73741	-2.04174	1.99557	-4.17953	-2.93669	-3.54627	0.372456	-0.15392	-0.582234	0.671479	1.94533	1.5748	1.51388	-0.301077	1.06896	0.960317	0.876493
FBgn0005672	0.797388	-0.427305	0.415232	-0.0548097	-0.267999	0.0362161	0.913208	-1.69203	0.0475899	0.178989	0.932252	0.506708	-0.653416	-0.204916	0.585432	-1.02169	-2.06393
FBgn0005677	-0.250929	0.887733	-0.164763	-0.7991	-0.538024	-0.662533	-0.401127	1.66522	0.811975	-0.547996	-1.31349	-0.834134	-0.412907	2.25661	-1.90684	-0.984691	1.22828
FBgn0005683	-0.304137	0.360027	-0.751662	1.58144	1.59451	1.13064	1.23527	-0.721603	-0.387836	1.59481	-0.707979	1.09224	-0.00328725	-0.643778	-0.252582	0.843035	-0.144684
FBgn0005695	-0.0225687	0.728236	-0.142968	-0.154337	0.299306	-0.269177	0.59547	-0.15392	-1.23221	0.595913	0.0769802	0.379446	-0.9242	-1.00111	0.913294	-0.773566	-0.165207
FBgn0005696	-0.674547	0.945672	0.101695	0.544029	0.708229	0.333415	2.33907	-1.69203	-0.485373	0.65307	-0.689006	-0.115718	-0.459952	-0.501012	-0.0934769	0.624498	-2.06393
FBgn0005771	0.723953	-0.029569	-0.50242	-1.04827	-1.01988	-0.763447	1.1152	-0.721603	-0.854071	0.207582	1.45552	1.87583	2.08695	0.332781	-1.50347	1.06302	0.534966
FBgn0005775	-0.613547	0.802624	0.194565	-0.0174129	-0.23497	0.0655481	0.885387	-0.15392	-0.724715	-0.993933	-0.970395	-0.62081	0.427369	1.57967	-1.76768	-1.06838	2.00958
FBgn0005777	0.667261	-0.472256	-0.088853	-0.31516	-0.452586	-0.175905	-1.00504	1.21935	-0.607783	1.17813	0.36544	-0.24583	0.737291	-0.9082	1.10892	0.89062	-0.0619143
FBgn0008635	0.787972	-1.15576	1.32036	-1.25665	0.409682	-1.48415	0.346352	0.816557	0.504237	1.26183	0.406405	0.313422	0.525934	-0.63704	1.30957	0.627277	0.0270814
FBgn0008636	-0.606011	1.21547	-0.088853	-0.380674	-1.67147	0.179427	-0.660625	0.561287	1.2507	-0.0130075	-0.75103	-0.586185	-0.267953	2.90832	-1.64869	-0.498251	1.12636
FBgn0008646	-0.572839	1.00388	-0.331018	-0.0390432	-0.823958	0.248178	0.47254	-0.15392	0.686347	-0.0251984	-1.81627	-2.0806	-0.951029	2.73074	-1.44196	-1.79635	1.50465
FBgn0008651	-1.28091	1.091	-0.812697	0.371457	-0.364406	0.52595	-0.243181	0.248862	1.79923	0.146492	-1.41663	-1.08767	-0.761454	3.08814	-1.61522	-0.917875	1.98682
FBgn0010043	-1.54372	0.867314	0.813543	0.841799	-0.0422202	0.914994	0.848206	-1.69203	-0.102584	-1.16013	-1.30283	-1.06173	-0.350017	1.32496	-1.64648	-1.298	-2.06393
FBgn0010052	-0.0573269	1.1145	-0.175692	0.792321	0.173572	0.786897	-0.414655	0.816557	1.03913	-0.679618	-1.34855	-0.895893	-1.12351	0.78948	-1.27004	-1.062	0.00836059
FBgn0010053	0.88407	-0.60812	0.0494195	-0.0174129	-0.294631	0.0840737	-0.107096	0.248862	-0.927599	0.0203464	0.464658	0.952029	0.278483	0.182342	-0.11137	-0.113776	-0.224946
FBgn0010078	1.92305	-4.38539	0.877229	-5.66563	-3.36317	-5.53644	-1.49259	-0.15392	-0.51076	0.261179	1.77572	1.56201	2.58085	0.186765	0.651031	1.5685	0.603793
FBgn0010105	-0.00608044	0.623891	-0.30856	0.0234109	-1.95671	0.712942	0.55964	-0.721603	-0.618365	-0.225473	0.9045	1.12056	1.85405	1.33375	-1.24839	0.936042	1.75466
FBgn0010109	-1.56725	1.16476	-0.297365	-0.237045	-0.794018	0.0274206	0.19487	-0.15392	1.43894	-1.79914	-1.84437	-1.51627	-1.26002	0.240527	-1.4839	-1.29315	0.891133
FBgn0010113	-0.711656	0.91057	1.00245	-0.0133497	-0.281831	0.0840737	-0.431688	1.03239	-0.737823	0.243252	-0.686417	0.387055	0.735126	0.448402	-1.18524	-1.13216	2.25395
FBgn0010114	1.31315	1.00944	0.493342	-0.525782	-1.24745	-0.125132	-0.264913	1.38426	0.955011	-0.92988	-0.676205	-0.485958	-0.231566	1.47384	-1.6057	-0.396702	1.37711
FBgn0010173	0.426503	0.00392365	-0.142968	-0.264571	0.876426	-0.590605	0.252046	0.248862	-0.488917	0.740591	0.804885	0.945068	1.34095	-0.126047	0.776712	1.09972	-0.153691
FBgn0010213	1.21437	-1.26068	2.17734	-0.764164	0.529169	-0.997722	-0.23516	-0.721603	-0.367838	0.512753	1.74828	1.23793	1.41667	-0.925257	0.751757	1.46619	0.102148
FBgn0010215	0.154582	-0.211926	-5.12317	-1.94876	0.98874	-2.41819	-0.764407	1.78705	1.10237	-1.07407	0.137411	-0.367619	-0.121217	-1.91144	0.263086	-0.203485	1.26156
FBgn0010220	0.449161	-1.12172	-0.197617	-0.0827926	0.591203	-0.295776	-0.572149	0.816557	-0.316033	0.337005	0.607579	-0.126117	0.939848	-0.878517	0.981524	0.807619	-0.19559
FBgn0010222	1.10693	-1.03869	0.822686	0.0800769	0.709511	-0.162965	-0.321407	-0.15392	-0.973263	0.250881	1.66267	0.906729	-0.980003	-0.737903	0.348279	-0.350096	1.6345
FBgn0010223	-1.16354	0.971557	0.598977	-0.231893	-0.0266842	-0.238638	-0.697536	0.561287	1.0052	-0.945996	-1.73096	-1.32857	-1.34519	0.781153	-1.31194	-1.0835	1.02468
FBgn0010225	1.49585	-0.138956	-0.132102	0.459949	-0.0318533	0.503292	-0.362734	1.21935	-0.284995	0.0916552	0.588297	0.439937	-0.456624	-0.749393	0.345724	-0.704655	0.454986
FBgn0010226	0.727246	-0.13829	1.56536	-1.60795	-2.94092	-0.687722	-1.06654	0.248862	-0.772717	-0.735977	-0.814214	-0.159557	-1.33129	0.0940339	0.161423	-0.920756	-0.0940931
FBgn0010228	1.00863	-0.757884	1.73063	-1.35958	-2.30974	-0.641442	-1.2307	-0.721603	-0.704544	1.32105	-0.0709644	1.44369	-0.782795	-0.494376	0.734731	-0.775528	-0.04857
FBgn0010235	0.872538	-1.70942	0.39553	-1.7763	-1.10518	-1.50895	-0.337311	0.561287	-0.787747	0.805613	0.64592	-0.224196	0.196707	-0.857943	1.05485	0.63083	-0.0679283
FBgn0010238	0.183747	0.00481213	1.40323	-1.15006	-1.00733	-0.875857	0.2153	-0.721603	0.967242	0.185877	0.147947	1.41325	-0.186465	0.565197	-1.0481	0.604783	2.14681
FBgn0010258	-1.37562	1.04937	-0.252811	1.12778	-0.543626	1.39758	-0.59291	0.561287	0.506179	-0.617491	-0.595411	-0.228776	-1.59851	-0.596534	0.0308581	-0.758412	-0.0595308
FBgn0010263	1.50444	0.63014	0.00724069	-0.380674	-0.382124	-0.271566	-0.81071	0.816557	-1.23683	-0.244615	-0.0124286	-1.11264	-1.25462	-0.00702293	0.593069	-1.11214	0.259064
FBgn0010265	2.0327	-3.27534	2.0177	-2.60543	-2.44682	-1.93059	-1.3803	-0.15392	-0.559248	0.151086	2.25985	1.33648	1.52768	-0.731954	0.464862	1.20658	0.19817
FBgn0010269	0.422991	-0.260041	0.886268	-1.35523	-1.07694	-1.07015	-0.375232	0.248862	1.82432	1.08714	-0.00801508	0.727496	-0.137399	-0.919726	0.67262	0.580793	0.53044
FBgn0010278	0.794383	-0.752052	1.45237	-0.726105	0.695379	-1.02298	0.952961	-0.15392	-0.900311	-0.0112318	0.0531028	-0.421999	0.628732	-0.122872	0.767692	1.02948	-0.13476
FBgn0010280	0.835106	-1.04719	-0.619709	-0.301211	-0.977714	0.0221055	-0.327878	1.38426	-1.22515	0.964055	0.156758	-0.747544	-0.831664	-0.593299	1.16013	0.0262259	0.607487
FBgn0010282	1.15004	-1.9089	0.646334	-0.620521	1.94111	-1.34009	0.186274	0.248862	-0.462713	1.10611	0.0769695	0.41484	0.3807	-0.958833	0.993252	0.803749	-0.146919
FBgn0010287	-0.161147	0.344229	0.316017	-0.746058	1.39138	-1.2852	-0.187916	-0.721603	-0.828874	0.593751	0.215281	0.891412	0.974486	-0.998473	0.474885	1.37114	-0.118686
FBgn0010288	0.822005	-1.53179	0.655757	0.220843	-0.608872	0.450616	-1.20424	0.248862	1.75385	1.38115	0.0490402	1.25357	0.381764	-0.638408	0.903629	1.19865	0.000974917
FBgn0010292	0.427876	-0.160642	0.931241	-0.888769	0.431557	-1.1029	-0.565292	0.561287	0.0736309	0.952153	0.959598	0.464293	0.846841	-0.98651	1.067	1.16845	-0.183047
FBgn0010309	-0.114491	0.426953	-0.0566361	-0.605002	0.588663	-0.854052	-0.271144	1.38426	-0.320049	0.246898	0.161465	-0.54518	0.442268	-0.240768	1.05116	0.649482	-0.106223
FBgn0010316	-0.129897	0.340432	-0.241728	0.191273	-0.771118	0.475623	-0.660625	-0.15392	-0.097221	0.117625	-0.0032603	-0.29442	-0.204181	0.921953	0.0160732	0.129789	0.918426
FBgn0010329	-0.247552	1.11584	0.560797	-0.297068	0.256562	-0.407223	-0.427226	1.03239	-0.0339295	-0.820802	-1.27427	-1.05909	-0.855288	1.40105	-1.72888	-1.18477	1.71717
FBgn0010339	0.702598	-1.01765	0.922275	-2.22546	-0.576465	-2.17699	-0.484562	0.248862	-0.317507	0.913391	0.734011	0.245626	0.790278	-0.580424	0.96288	1.1174	-0.0467686
FBgn0010340	0.358578	-0.793162	-0.331018	0.395853	-0.0402107	0.437871	-0.996462	0.248862	-0.252816	0.721692	0.682567	0.261861	0.592873	-0.904319	0.742628	1.36945	-0.179422
FBgn0010341	1.17691	-1.78718	1.54134	-2.15069	-1.37191	-1.80999	-0.425	-0.721603	-0.381869	1.85428	0.610129	1.44114	0.727845	-0.69163	0.968081	1.00404	-0.1867
FBgn0010342	0.42157	0.166459	0.275829	0.265369	0.690738	0.041456	0.818007	-0.721603	0.0342875	0.544729	0.909729	0.749281	1.26803	-0.616454	0.893015	1.21122	-0.165207
FBgn0010348	1.63696	-3.47413	-0.715362	-5.66563	-3.0047	-5.53644	-1.53289	0.248862	-0.465864	1.56769	0.734047	1.07803	0.159485	-1.10204	0.911881	0.0354235	0.116184
FBgn0010350	1.57181	-0.633133	0.326019	-1.02676	-0.434611	-0.944318	-1.03109	1.03239	-0.340722	1.06815	1.56239	1.47768	1.05403	-1.25628	0.960288	0.748133	0.359826
FBgn0010355	0.407506	-0.614258	-0.186644	-0.135635	0.783745	-0.418259	0.0935896	2.18984	-0.838542	0.661534	0.252776	-0.845075	-0.421978	-0.373876	1.06143	0.218738	0.225554
FBgn0010356	0.226011	0.121369	-0.0139698	-0.382184	0.754766	-0.67325	2.55542	-1.69203	-0.850444	0.791228	0.353345	0.00794565	0.769235	-0.415846	0.761798	1.02009	-2.06393
FBgn0010379	0.660146	-0.901242	-0.643468	-0.42076	-1.35528	0.0274206	-0.334378	0.816557	-0.720522	0.79849	0.339508	0.533534	-0.627594	-0.439112	1.02263	-0.864452	-0.144684
FBgn0010382	-1.28927	1.00907	-0.0566361	0.393247	-0.816443	0.707632	-0.297841	1.03239	-0.496488	-1.31101	-1.33559	-1.55737	-1.23415	-0.434352	-0.209861	-1.4776	1.50723
FBgn0010383	0.135571	0.796731	1.69953	-1.18905	-0.386098	-1.13677	-0.251707	0.561287	0.540611	-0.707651	-0.487866	0.548483	0.129776	1.11772	-0.756672	-0.40313	0.619643
FBgn0010385	-0.30068	0.657365	1.12489	0.921004	0.231146	0.904144	-0.472458	-1.69203	1.38676	-0.355989	-0.550253	-0.773602	-0.822716	1.14986	-1.61966	-0.833428	-2.06393
FBgn0010387	0.628587	0.0663686	2.49021	-0.287471	-0.547635	-0.114876	-1.60827	-0.721603	-1.13403	0.0876919	-0.261573	0.48224	-0.44232	0.476776	-0.712912	-0.614265	0.706707
FBgn0010388	1.43426	0.497379	1.02891	0.281712	-1.3711	0.783616	-1.00792	-1.69203	0.194435	1.64192	0.79468	-0.0577042	-0.479847	0.739923	-1.26522	-1.17942	-2.06393
FBgn0010397	0.607401	-1.39569	1.21924	-0.973642	-1.15878	-0.634511	0.295943	0.248862	1.72602	-0.16779	0.303678	0.818483	-0.506303	0.236209	0.259537	-0.491272	1.01263
FBgn0010398	-0.524497	0.374222	0.00724069	0.496841	0.475081	0.3653	0.776769	-0.721603	-0.811222	0.418781	0.240076	-0.0229991	1.31367	-0.166335	0.832934	1.16419	-0.1867
FBgn0010399	0.0534207	0.601087	0.886268	-1.51067	-0.74862	-1.34717	-0.869933	2.00288	0.923249	-0.949207	-1.14655	-1.03911	-0.970358	1.29794	0.0539776	-1.13008	0.497807
FBgn0010401	-0.264364	1.06337	-0.433221	0.74985	-0.262739	0.894643	-1.54656	-0.15392	0.864763	-1.24078	-1.38123	-1.80405	-2.00535	1.55248	-1.68546	-1.20604	-0.249538
FBgn0010403	-0.0651063	1.18947	0.163781	0.235667	1.45763	-0.259679	-1.48203	-0.15392	-0.851604	-1.84137	-1.15429	-0.898304	-0.181832	1.42883	-1.62853	-1.30617	-0.220973
FBgn0010406	0.771898	-1.14402	-0.275043	0.629714	0.158797	0.617566	0.366355	-0.721603	-1.55328	0.0705794	1.5406	0.926578	1.78079	-0.607902	0.5268	1.2132	0.346014
FBgn0010407	0.245162	1.00871	-1.18061	-0.620521	0.322349	-0.775324	-0.593782	1.21935	-0.846121	0.854926	0.407399	-0.160882	-0.0971231	-1.35465	0.818964	0.372605	-0.0548009
FBgn0010408	1.86619	-3.1074	2.33946	-3.41046	-3.83634	-2.31833	-0.990136	-0.15392	-0.370599	0.761783	1.75537	1.68301	1.29703	-0.538071	0.955145	1.41816	0.605724
FBgn0010409	1.98801	-3.10862	2.56408	-2.16101	-1.81613	-1.68236	-0.538174	-0.721603	-1.43633	0.650412	1.91849	0.830653	1.7167	-1.18536	0.697012	1.16601	0.686722
FBgn0010411	1.78425	-4.56504	2.51046	-3.22882	-2.07897	-2.738	-1.3705	-0.15392	0.206157	-0.981234	1.91837	1.0976	2.79545	-0.797092	0.8497	1.58252	0.0261634
FBgn0010412	1.83689	-2.61835	1.7151	-1.74934	-2.15368	-1.11406	-0.725829	-0.721603	-0.627385	0.0630101	1.08961	1.36577	1.02506	-0.911251	0.1867	1.4786	0.0441797
FBgn0010414	0.0586539	0.877955	1.37023	-1.07989	0.455509	-1.31227	-0.538174	1.03239	-0.953197	-1.29226	-0.902794	-1.65499	-1.24402	1.34383	-0.845158	-1.00896	0.633551
FBgn0010415	0.405038	0.296816	-0.800436	0.759117	-2.44919	1.67376	-0.857338	0.816557	-0.406461	-0.286579	-0.0844488	0.740785	0.354921	0.358347	-1.15187	-0.0703625	2.36317
FBgn0010416	0.0863307	-0.285102	0.163781	-1.90058	2.73543	-2.96569	-0.144699	0.561287	-0.895981	0.890703	0.43413	0.266215	0.953868	-1.10075	1.0905	0.862204	-0.0623128
FBgn0010417	0.602147	-1.37964	0.0912794	-0.730502	0.556233	-0.973089	0.259452	0.248862	-0.516611	0.909601	0.454579	0.0435201	0.285984	-0.610921	0.986787	0.857539	-0.0669875
FBgn0010421	0.439667	-0.49321	0.868176	-0.510027	2.01362	-1.25239	0.128267	-0.721603	-0.380087	0.647475	0.681315	-0.276202	0.908233	-0.805178	0.810087	1.15626	-0.158263
FBgn0010422	0.716275	-1.36366	1.21073	-0.219139	0.393092	-0.372184	0.310293	-0.721603	0.601418	0.159816	1.25312	1.12584	1.31345	-0.263297	0.701086	1.37149	-0.151423
FBgn0010423	-0.669447	0.426242	1.89111	-1.12946	-1.51628	-0.676848	-1.7715	0.248862	-0.493552	-1.07259	-1.87494	-1.12563	-0.645617	0.865747	-1.6377	-1.30272	0.385212
FBgn0010424	0.0684176	-0.313533	1.93612	-2.29474	-1.24385	-2.01072	-2.10506	0.561287	1.69181	-0.609222	-1.68538	-0.61016	-1.01065	0.860156	-1.3648	-1.00423	0.557301
FBgn0010433	-1.14919	1.17531	0.749116	-0.00728822	-0.329302	0.108789	1.34165	-1.69203	2.30367	0.800596	-0.951095	-1.69858	-0.192361	3.43429	-1.42304	-0.857632	-2.06393
FBgn0010434	1.13664	-1.08791	0.46418	-0.636306	-0.806748	-0.396309	-0.0415677	2.00288	0.0527133	-0.131988	-0.38832	-0.662389	-1.13621	0.689031	0.828603	-1.24938	0.347236
FBgn0010435	1.11538	-0.572669	0.646334	-1.21848	0.00149455	-1.30543	-0.781721	1.03239	0.62155	0.062266	-0.000772409	1.40294	-0.234843	0.312978	-0.0305165	-0.782796	1.07905
FBgn0010438	0.0581295	0.544247	0.385654	-0.608858	-0.755091	-0.385514	-1.86033	0.248862	-1.0186	-0.25345	0.554637	0.920676	0.166194	-0.958637	-0.12648	1.03731	0.24923
FBgn0010453	-0.732722	1.18001	0.434863	0.121281	-0.467556	0.29509	0.08462	0.248862	1.01617	-1.48515	-1.4474	-1.41267	-0.744843	1.51147	-1.26392	-1.11598	1.90278
FBgn0010470	0.335156	-0.675662	1.42786	-0.650342	-1.18307	-0.278766	-1.25085	0.248862	0.1484	0.368587	-0.428089	0.198009	-0.691104	1.40692	0.00121858	-0.868654	1.4634
FBgn0010488	1.41924	-1.8061	0.204789	-0.00427233	-0.870377	0.301805	2.06849	-0.15392	-0.236518	1.00422	0.895666	0.231266	-0.751821	-0.64746	1.13427	-0.392983	0.019219
FBgn0010501	0.192907	-0.2231	0.822686	0.179011	-0.888663	0.504383	-0.248937	-0.15392	-0.120233	1.46711	0.433232	1.20715	0.0734918	-0.34776	0.330016	0.410288	0.436461
FBgn0010516	1.27218	-2.31465	0.758366	-1.09285	-1.32786	-0.70241	-0.216985	-0.15392	2.55471	0.475466	1.29185	0.978955	1.11475	-1.22552	0.826565	1.06484	0.566847
FBgn0010520	0.639661	-0.583441	1.13354	-0.991009	0.806863	-1.34009	-0.356523	-0.721603	1.55475	0.883526	0.600527	1.55487	0.376154	-1.23447	0.495696	1.30502	-0.194096
FBgn0010531	0.505019	-1.46224	-1.05096	0.326974	0.87135	0.0431965	-0.549414	-0.15392	-0.391421	0.843378	0.728527	0.901194	0.372383	-0.879763	0.59381	1.04621	-0.224946
FBgn0010548	0.850282	-1.73679	1.22773	-0.217874	-1.69431	0.364045	-1.79988	2.09947	-0.0905173	0.709343	0.180066	0.96274	-0.383158	-0.613957	0.713734	-0.0119263	0.746517
FBgn0010551	0.813359	-0.675819	1.28685	-1.59662	-1.67147	-1.11969	-1.41872	1.03239	-0.663318	0.793765	0.701452	-0.13268	0.336324	-0.602014	1.12793	0.682994	0.427994
FBgn0010575	-0.0437761	0.398633	-1.19375	0.062506	-1.35795	0.544965	0.752391	1.66522	-1.00387	0.239316	-0.230103	0.652263	-0.195875	-0.181437	0.45966	-1.03203	0.452757
FBgn0010583	0.514681	-0.303857	0.702633	-1.1397	-1.609	-0.651931	-0.224229	0.561287	-0.348929	-0.173458	0.00650258	-0.126424	-0.520597	-0.51566	0.443819	-0.79947	0.313616
FBgn0010590	0.775529	-1.48062	1.08147	0.0243844	0.854241	-0.27396	-0.794008	-0.15392	-0.514868	1.02889	1.74652	0.656898	1.23482	-0.704833	0.788416	1.32884	-0.15483
FBgn0010591	0.826177	-0.160391	0.786023	-0.666649	-0.356526	-0.587307	-0.232419	0.561287	-0.96245	0.396841	-0.0397668	0.410822	-0.0249318	0.198307	0.893659	-0.110689	0.514627
FBgn0010602	1.09224	-1.3722	2.09084	-3.29725	0.498528	-3.68761	0.338587	-1.69203	-0.293078	1.57396	0.742147	-0.110575	0.979104	-0.283716	1.39385	1.33564	-2.06393
FBgn0010607	-0.134641	0.275365	-0.110436	1.31195	1.56906	0.851104	0.0956519	-0.721603	0.0246619	0.897478	0.932441	0.328116	0.922513	-1.52196	0.747517	1.07631	0.482516
FBgn0010611	0.673178	0.114533	0.795212	-0.563623	-0.496161	-0.426618	1.93655	-1.69203	-1.44453	-0.0828413	0.209345	-0.11542	-0.41333	-0.122161	0.815629	-0.954802	-2.06393
FBgn0010612	1.67082	-3.10384	1.26159	-2.81147	-2.08312	-2.28106	-1.4001	-0.721603	1.37239	-1.47327	2.27453	1.9057	1.86172	-1.24392	0.962327	1.51237	-0.0171885
FBgn0010620	-0.115759	0.219777	-0.763816	-0.469284	-0.960002	-0.162965	1.26321	-1.69203	-0.20766	-0.971542	-0.710971	-0.470751	-1.07531	1.19715	-0.255015	-1.05913	-2.06393
FBgn0010622	0.872259	-1.90494	1.72287	-0.0904736	0.765087	-0.364272	0.618888	-1.69203	0.917625	-0.0622704	1.00412	0.509941	2.74733	-0.0376658	0.991194	1.72954	-2.06393
FBgn0010638	1.16955	-2.04072	0.316017	-1.76949	-2.14268	-1.13677	-1.99132	-0.15392	-2.09811	-1.08916	1.70498	0.699117	1.36844	-1.21332	0.268648	1.08638	-0.19784
FBgn0010651	0.0865573	0.156264	0.326019	0.283184	-0.243236	0.388863	-0.0364132	0.248862	0.972182	0.0365793	0.0856708	0.428473	-0.695257	0.664557	0.000198898	-0.285584	1.09254
FBgn0010660	0.158986	0.0625587	-2.49177	0.997347	-0.368543	1.19662	0.77328	1.21935	-0.146936	-0.0945037	0.709004	0.107829	-0.270528	-0.633628	0.792463	0.660702	-0.141826
FBgn0010704	0.965348	-2.05154	-0.479258	-1.4954	-1.66399	-1.0128	-1.15269	0.561287	0.101484	0.694807	0.0101667	1.0511	-0.0370514	-0.801945	0.551283	0.470042	0.801361
FBgn0010709	0.479444	-1.32668	0.365847	-0.883552	1.59704	-1.50062	0.149622	-0.15392	-1.52209	0.50414	1.03137	1.13142	1.18272	-0.679149	0.860941	1.1291	-0.232996
FBgn0010741	1.02441	-1.45081	0.570367	-0.200333	-0.652464	0.0167616	-0.855029	-0.721603	-0.142818	-0.18598	1.19876	1.42885	1.91605	-0.584429	0.185333	1.49212	0.0529271
FBgn0010747	0.900138	-2.56417	0.804385	-1.45107	-0.10267	-1.50895	1.03237	-0.721603	0.82907	0.410735	0.430764	0.412648	0.872932	-0.196355	0.831853	0.994589	-0.0378671
FBgn0010750	0.714838	-1.08619	0.665164	-0.0276499	0.673787	-0.266794	0.511879	-0.15392	1.40742	0.341383	0.966426	0.0330228	0.97726	-0.313231	0.895056	1.13955	-0.205421
FBgn0010762	-0.0257616	0.173623	-1.06379	-0.443087	-1.03201	-0.110802	-0.159944	1.21935	-1.20036	-0.394722	-0.490086	-0.204866	-1.03282	-0.651006	0.658079	-1.1105	0.318215
FBgn0010768	-0.26008	0.528444	0.285903	-0.679071	0.0233447	-0.732457	1.10963	-0.721603	-0.725299	-0.789755	-1.42111	-1.79143	-1.06513	-0.127848	-0.585256	-1.28074	0.30061
FBgn0010772	0.768239	-1.05273	-0.52568	0.203375	-0.00643318	0.220959	-0.450519	1.21935	-1.03425	0.514899	0.140999	-0.734735	-0.421597	-0.866586	0.977432	0.0862455	0.174874
FBgn0010786	0.541906	0.139987	-0.263916	0.122157	-0.510772	0.309803	0.368646	0.248862	-0.461711	1.27079	0.506232	1.46743	0.171783	-1.02116	0.340117	0.413834	0.88769
FBgn0010803	0.348392	-0.841933	0.473918	-0.704428	0.335265	-0.871457	-0.252401	0.248862	-0.723004	0.648971	0.693628	0.0786646	0.93102	-0.65355	1.06547	0.972952	-0.158263
FBgn0010808	0.949031	-1.7545	0.512699	0.365424	-1.67326	0.979055	-0.194574	-0.721603	-0.270961	0.443521	1.29012	0.735231	2.27331	0.173768	1.19516	1.57512	0.499058
FBgn0010812	0.407089	-1.361	-0.572495	-0.155518	0.623631	-0.385514	1.962	-0.721603	-0.357389	0.295637	-0.466266	-0.456253	0.0279616	0.0699457	0.870011	0.376687	-0.201615
FBgn0010825	0.455819	-0.0896379	-1.38096	-0.184338	-0.884363	0.115276	0.285926	1.89912	-0.565075	-0.0757804	-0.455573	-0.848343	-0.64818	-0.482071	0.822162	-0.971326	0.40261
FBgn0010877	0.0082409	0.0335297	-1.01266	0.549554	-0.724804	0.842626	0.674633	-0.15392	-0.152742	0.829279	0.155614	0.356076	-0.812721	-0.612453	0.827548	-0.764709	-0.205421
FBgn0010894	0.685951	-0.581203	-0.0139698	-0.441475	-0.361401	-0.343477	0.170676	-0.721603	-0.0524229	0.346025	0.806301	-0.177035	1.25081	-1.1139	0.832915	1.15282	0.0740868
FBgn0010909	0.314978	-0.156307	-0.088853	-0.58974	-2.3233	0.186972	-0.753591	2.35475	-0.339383	-0.52241	-0.421498	-0.0247292	-0.742458	-0.834852	0.328805	-0.649293	1.25318
FBgn0010926	0.276725	0.22685	-0.0033544	0.27432	0.795079	0.0131829	1.19806	-0.15392	-0.530189	0.771001	0.520314	0.483102	0.0158217	-0.511678	0.797919	0.768474	-0.209259
FBgn0011020	-0.335463	0.671652	-0.0673542	0.509585	0.75464	0.280155	1.88765	-0.721603	-0.221328	0.715839	-0.559463	-0.214852	0.0430673	-0.322556	0.701437	0.603699	-0.266704
FBgn0011202	0.284952	-0.319277	0.163781	-0.355375	0.00561472	-0.380161	0.813254	0.561287	-0.175457	0.386159	0.0465587	0.0992783	-0.18088	0.946848	0.733191	0.334328	0.925478
FBgn0011204	0.166084	0.151646	0.922275	0.527814	0.474663	0.397404	0.350219	0.248862	0.0640123	0.566548	0.844844	1.43425	0.868712	-0.246576	1.02329	0.616285	1.67919
FBgn0011207	0.108456	-0.392581	0.483639	-1.20365	-0.243056	-1.20205	-0.712559	0.561287	0.368726	0.579805	0.209092	1.16549	0.636677	-0.613593	0.614404	0.731175	1.26499
FBgn0011211	1.66027	-2.11169	2.21299	-1.85478	-2.82883	-0.992746	0.12018	0.248862	-0.23724	0.582664	2.18053	1.07106	1.19899	-0.435738	1.19783	1.12267	0.495252
FBgn0011217	1.20976	-2.74596	-4.61273	-6.30566	-7.94327	-5.53644	-2.18375	0.561287	-0.109447	0.517505	0.859499	1.9018	0.626608	-1.96213	-0.34795	0.406282	1.29673
FBgn0011224	-0.549001	0.746406	0.0599141	-0.616617	-2.2341	0.124928	-1.21242	2.09947	-0.851345	-1.02399	-0.934845	-0.651654	-0.0903763	1.06366	-1.24767	-1.25554	2.04811
FBgn0011225	0.533053	-0.548557	0.646334	-1.8774	-0.534428	-1.8214	-0.769204	2.27472	-0.508944	0.429995	0.0540296	0.098304	-1.16765	-0.681586	1.12169	-0.793604	0.143685
FBgn0011227	1.47289	-1.44838	1.45237	-0.0893724	-2.1082	0.646308	-2.26682	-0.721603	0.923145	-1.44297	2.54419	1.56918	1.93988	-0.888868	0.743491	1.51612	-0.151423
FBgn0011230	0.686174	-1.36852	-1.23333	-0.210315	0.641543	-0.44926	1.74321	1.89912	-0.848581	0.523015	0.653552	-0.0657263	0.0566331	-0.773891	1.09702	0.452158	-0.00925608
FBgn0011232	0.466654	-0.653831	-0.949389	-0.632334	0.296486	-0.779315	1.95092	-0.721603	-0.779666	0.042405	0.13249	0.368875	1.21257	-0.432176	0.591975	1.06045	0.637961
FBgn0011236	0.268618	-0.0850025	0.749116	-0.782632	-0.14197	-0.787345	0.677118	-0.15392	1.43252	0.0919094	-0.713958	1.0783	-0.315045	-0.702704	-0.268193	0.0538865	1.4048
FBgn0011241	-0.639446	-0.569847	-0.631576	0.151445	0.348121	0.0397125	-1.1049	0.248862	-0.490202	0.491346	0.295274	0.0897073	0.684169	-1.48382	0.689162	1.2616	-0.172259
FBgn0011259	-0.134166	0.960585	0.101695	-1.17112	-1.90516	-0.58402	-1.61401	2.57058	-0.998387	-1.28615	-0.860974	-0.320549	-0.424402	-0.0367829	-0.746908	-1.24473	1.80758
FBgn0011272	1.71158	-2.89985	2.31161	-0.993936	-1.63932	-0.484228	-0.834411	-0.15392	-0.709083	1.34119	0.842951	0.0575261	1.34676	-0.827569	1.2858	1.22658	-0.158263
FBgn0011273	-1.47022	0.969209	0.646334	-0.0463674	1.52609	-0.58402	0.232115	-1.69203	1.43686	-1.21149	-1.69934	-1.13847	-0.875102	1.74233	-1.57766	-1.29597	-2.06393
FBgn0011274	0.256002	-0.257296	-0.667329	1.35485	-0.584379	1.65489	0.787954	0.816557	-0.103019	-0.53028	0.00211315	-0.121829	-0.465197	0.135551	-0.180229	-1.13455	0.796783
FBgn0011276	-0.75571	1.31129	-0.121258	0.49509	0.726504	0.274668	0.583622	-0.721603	-0.629998	0.00617585	-0.181002	-1.4756	-1.31583	1.93146	-1.65603	-1.25748	0.0215456
FBgn0011277	-1.31893	1.33665	-1.38096	-1.27633	0.122226	-1.40572	0.411518	-1.69203	-1.29867	0.452305	-1.61365	-3.12264	-1.87119	2.30032	-1.65003	-1.62947	-2.06393
FBgn0011278	-1.73759	1.12786	0.560797	-0.397422	-0.338037	-0.305628	0.944679	-0.721603	-0.0284662	0.303606	-1.43972	-1.18859	-1.10248	2.44689	-1.79881	-1.08737	1.52732
FBgn0011279	0.0191045	0.892541	-3.14372	1.24776	0.771989	1.06303	-2.17369	0.561287	-0.0220364	-1.51043	-1.21635	-1.15412	-1.57145	-1.99853	0.176747	-1.06515	-0.192236
FBgn0011280	2.59554	1.05426	1.89864	0.938523	0.552847	0.809567	-1.8202	0.248862	1.38494	-0.418798	0.354172	0.214692	-0.357221	0.392711	0.207348	-0.00892365	-0.0188763
FBgn0011281	-0.44565	1.24974	0.95805	-0.601163	-1.25286	-0.202304	-1.78112	0.248862	-2.15005	-1.09704	-1.73144	-0.777571	0.175318	1.64551	-1.9304	-1.3779	0.317062
FBgn0011282	-0.327458	1.2323	-1.44939	0.850986	-0.40224	1.05182	-1.57766	0.561287	-0.649926	0.0168086	-0.785002	-1.09514	0.0755526	-1.08007	0.654525	-0.469699	0.0893346
FBgn0011283	0.154906	0.863243	1.22773	1.05233	1.38	0.639676	0.181093	-1.69203	2.207	-0.813301	-0.625109	-0.985033	-1.45338	0.0899283	-0.0459972	-0.974445	-2.06393
FBgn0011284	1.57104	-2.25746	1.96593	-1.85478	-2.22023	-1.20205	-1.33002	0.561287	0.132291	1.09974	1.40569	1.09166	1.5046	-0.691151	1.04934	1.23644	0.462718
FBgn0011286	0.356761	0.924982	0.859108	-1.92436	-0.384584	-1.91784	0.463114	3.06997	1.02246	-1.51464	-1.25784	-1.80466	-1.55827	1.00504	0.0781633	-1.08757	0.557683
FBgn0011290	1.0997	-1.13409	0.721273	-0.0948916	-0.692305	0.142383	-0.688222	-0.721603	-0.152301	1.61367	0.678996	0.383785	0.378184	-0.182269	1.07188	1.07498	-0.118686
FBgn0011294	-0.465526	1.34432	-0.715362	0.319229	1.21713	-0.084729	-0.283946	-0.721603	0.153134	-1.4991	-1.72419	-1.55076	-0.77903	1.31502	-2.18407	-1.34916	-0.217035
FBgn0011296	1.08597	-0.427624	1.68391	-0.988092	-0.647056	-0.828506	-0.329501	-0.721603	1.65748	-0.296455	-0.0476646	-0.304542	-1.03003	0.485882	0.283999	-0.77918	-0.897262
FBgn0011297	-0.0363549	-0.43254	1.15078	0.177363	0.923009	-0.133415	1.03823	-0.721603	0.326681	0.465621	-0.150623	0.576005	0.537953	-0.652109	-0.0707913	1.04591	1.52152
FBgn0011300	0.834146	-1.21005	-0.387565	0.00967304	-0.233535	0.092381	-0.86684	1.53177	-0.572094	0.464981	-0.24482	-0.298508	0.292866	-0.413025	0.44117	0.266776	0.841827
FBgn0011305	1.08088	-0.296868	-0.0780932	-0.392824	1.17055	-0.832718	0.679599	-1.69203	-2.13207	-1.82777	0.815903	1.22821	1.56043	-1.87592	-0.176588	0.97111	-2.06393
FBgn0011327	0.446753	-0.686123	0.804385	-0.901941	-0.117773	-0.920967	0.361762	-0.721603	2.23643	0.300645	1.28862	1.51881	1.37445	-0.862739	0.720057	1.36047	-0.0707623
FBgn0011361	1.08238	-1.64668	0.636895	-0.433452	-2.59137	0.448311	-1.50056	0.248862	0.453859	1.34811	1.38757	0.657506	1.13396	-0.605298	1.19436	1.11883	0.454133
FBgn0011455	1.58651	-1.94989	0.73057	-0.180686	-0.618729	0.0238804	-1.50056	0.248862	1.24461	0.534069	1.73127	1.17746	1.68473	-1.25122	1.14267	1.40784	-0.144684
FBgn0011474	0.48239	-0.156025	-0.655385	0.169913	0.018103	0.174871	1.49148	-0.721603	0.533066	0.744723	0.303072	0.580495	0.424764	-0.530754	0.760478	0.939148	-0.118686
FBgn0011476	0.896927	-1.05009	0.886268	0.013619	0.372214	-0.116918	-1.69675	-0.721603	-0.508837	-0.767007	1.57914	2.06128	2.64027	-1.42062	0.904897	1.56611	-0.1867
FBgn0011481	0.837216	-0.355521	-0.949389	-3.07711	-1.48697	-2.76749	1.87098	-1.69203	-3.77049	-0.0299823	-1.07219	-0.494398	-1.18132	-1.40401	-0.684818	-0.564513	-2.06393
FBgn0011509	0.655724	-1.77502	0.0912794	0.174059	0.0752296	0.159534	-0.666714	-0.15392	-0.353966	0.657192	0.727744	0.668457	1.21526	-0.495262	1.0312	1.29206	-0.118686
FBgn0011554	-1.78254	0.889418	-0.862014	0.838581	-0.0188653	0.903416	1.08148	-1.69203	1.24206	-0.84544	-1.44059	-1.36683	-1.25659	1.65583	-1.2729	-0.944328	-2.06393
FBgn0011556	-1.69688	0.785274	-0.549038	0.973986	-0.0634072	1.06427	1.18043	-1.69203	0.753115	-0.41739	-1.48963	-1.42615	-1.29615	1.44242	-1.43617	-1.37554	-2.06393
FBgn0011570	0.797216	-1.68058	1.04649	-2.02611	1.4641	-2.65448	0.12288	-0.721603	0.0550612	0.81972	1.25103	1.42107	1.98246	-0.544309	0.53035	1.45644	0.508702
FBgn0011573	1.20001	-2.1197	1.57334	-0.368682	2.16044	-1.14832	-0.401824	0.248862	-0.360948	0.575352	1.18532	0.734319	1.54786	-0.494221	1.03473	1.03432	0.0427053
FBgn0011576	0.515291	-0.269902	-0.088853	-0.00930431	0.37019	-0.139673	-0.358011	0.561287	-0.310366	1.30386	0.797687	1.18597	0.576231	-0.579467	0.590702	0.230579	-0.165207
FBgn0011577	-0.181081	0.150682	0.345969	0.612893	-0.0115651	0.659441	-0.904274	1.38426	0.189546	-0.685423	-0.797644	-0.265591	-0.0466355	1.42618	-0.779418	-0.649276	1.98854
FBgn0011581	1.40818	0.499165	1.40323	-0.444703	-0.258212	-0.382834	-1.38523	-0.721603	0.736727	-0.367551	0.33175	-1.38806	-1.05059	1.10081	-0.0190924	-0.759707	-0.172259
FBgn0011582	-1.15522	0.747862	0.674555	-0.585963	-2.99269	0.424959	-0.64551	0.816557	-0.389216	-0.115276	-0.843951	0.134456	0.445874	1.53996	-1.71382	-0.373384	1.9615
FBgn0011584	1.73749	-1.09357	0.598977	-0.246129	-0.155891	-0.206773	-0.551672	0.561287	0.165559	0.399117	1.17506	1.27844	0.781017	-0.443533	0.711537	0.667689	0.681857
FBgn0011586	1.24153	-1.59484	0.822686	-1.45107	2.10113	-2.28106	-0.291047	-1.69203	1.90368	1.49685	0.540739	1.30176	0.0289959	-0.983441	0.830534	0.477169	-2.06393
FBgn0011589	-0.668889	1.06223	-0.490827	-0.759604	-1.26345	-0.366902	-0.595235	2.09947	-0.384184	-0.258876	-1.21997	-0.352896	0.0815151	1.46484	-1.61221	-1.28798	1.3093
FBgn0011592	-0.53113	0.331629	-0.549038	-0.206559	-0.420007	-0.0729234	0.268781	1.53177	0.082471	-0.557152	-0.859334	-0.573804	-0.495599	0.405014	0.434664	-0.366827	1.60746
FBgn0011604	0.670253	-0.545128	0.225179	-1.20734	0.495901	-1.45996	0.440887	0.816557	-0.739842	0.482141	0.0171655	-0.305512	0.716505	-0.656588	0.869697	1.03265	-0.177981
FBgn0011638	0.865853	-0.538316	1.52527	0.224767	0.850953	-0.0573989	0.638126	-0.721603	-0.564099	0.9951	1.13122	0.369684	0.579593	-0.511757	0.736029	0.806798	-0.118686
FBgn0011640	0.881766	-1.0407	0.163781	-1.66679	-1.64258	-1.20205	-0.120795	-0.15392	-1.91275	1.51387	0.790156	-0.0340187	0.830095	-0.474841	0.93429	0.771544	0.278732
FBgn0011642	0.448278	-0.246273	-5.01725	1.15506	0.253096	1.1467	-0.906064	1.21935	4.19623	0.0324892	1.14711	0.545436	-0.152935	-2.27729	0.814178	0.672957	0.427587
FBgn0011648	-0.0713063	0.088496	0.655757	-2.46549	-0.647887	-2.41819	0.261913	-0.15392	-1.19565	-0.0983429	-0.300482	-0.0681017	-0.0731461	-0.121795	0.801998	-0.853752	0.19817
FBgn0011653	-2.20914	1.12405	-0.467713	-0.297068	-0.461519	-0.154431	0.03966	1.21935	0.953779	-1.57563	-1.52729	-1.85251	-1.16869	1.73469	-1.34309	-1.41438	-0.163212
FBgn0011655	0.261796	-0.0503398	0.143163	-0.352444	-0.540824	-0.186819	-0.593298	1.38426	-2.71857	0.28515	-0.547102	-1.22247	-1.16335	-1.04717	0.842904	-0.6213	0.0908316
FBgn0011656	-0.0586038	0.0771273	0.080844	-0.766452	-1.86382	-0.16511	-1.1248	1.38426	-0.717964	-0.128548	-0.211515	-0.0755678	-0.141181	0.38373	0.122497	-0.988486	0.675702
FBgn0011659	-0.912967	0.877773	-0.0459387	0.333262	0.632206	0.134487	1.43199	-0.721603	-0.680366	0.643354	-0.378988	-0.0429181	0.194922	-0.636613	0.577513	0.615983	-0.217035
FBgn0011660	-0.135041	0.39182	-1.25988	0.577233	0.318816	0.505473	-0.187916	1.21935	0.229499	0.0295292	-0.401615	-0.127154	0.0442978	-0.595663	0.663438	0.570194	-0.208159
FBgn0011661	0.861916	-2.43655	1.26159	-1.90058	-1.63311	-1.45996	-0.967085	1.53177	1.12493	0.0752606	0.302774	0.726594	-0.290069	-0.630159	0.302465	-0.544593	0.748935
FBgn0011672	0.105529	-1.35307	-0.0459387	-0.65846	-1.20378	-0.278766	-1.39169	1.89912	-1.40393	0.556402	-0.146144	0.664642	-0.198198	-0.608369	0.711621	-0.950617	0.614526
FBgn0011674	0.0767935	-0.372429	0.245494	-0.0495242	-0.153275	0.000554303	1.21028	-0.15392	-0.373124	-1.12473	-0.769011	-1.11095	-0.502321	1.2833	-0.600387	-1.4285	0.640944
FBgn0011676	0.16458	0.226897	-0.132102	-0.436653	-1.45519	0.044934	-0.795058	2.43045	-0.197204	-1.23207	-1.22741	-1.24459	-0.154367	1.77878	-1.66029	-1.25341	1.19262
FBgn0011692	-1.62264	0.70636	0.112091	-0.587849	0.519998	-0.807711	0.222049	0.816557	0.503399	-0.284483	-1.08342	-0.534885	-1.51754	-0.352943	-0.652039	-0.802439	-0.204657
FBgn0011693	2.19926	1.05429	-0.0033544	-1.15702	-0.301789	-1.13104	-0.572149	-0.15392	-0.575541	-0.471731	2.21124	-0.116361	-0.776206	-0.549501	0.595221	-0.463805	-0.183047
FBgn0011695	2.31544	0.239451	2.39476	0.136917	0.860441	-0.154431	-0.00669434	-1.69203	-0.784697	0.935637	1.82733	1.61426	0.136481	-0.408968	0.974633	0.209809	-2.06393
FBgn0011701	0.671549	0.853725	0.541608	0.0417342	0.0597646	0.0238804	1.31028	-0.721603	0.582601	0.16979	0.663954	-0.474138	0.399778	2.09692	-0.715593	-0.136727	0.679132
FBgn0011703	-0.663923	0.723258	-0.0352619	-0.486042	0.373081	-0.648423	0.696239	0.248862	-0.21924	-0.14181	-0.479665	-0.0861029	-0.943761	-1.10807	0.41894	-0.243545	0.0929854
FBgn0011704	-0.755365	0.590893	1.61309	-1.04207	0.945012	-1.44416	0.0434588	-0.15392	-0.290097	1.35027	-0.554776	0.766985	-0.478231	-0.322981	-0.735224	-0.0882997	0.572411
FBgn0011705	0.157137	0.222363	-0.30856	-0.225494	-0.182708	-0.175905	-0.918648	0.248862	0.658748	-0.514448	0.995063	0.979547	-0.0930267	0.181243	-0.738833	-0.517456	0.863558
FBgn0011706	0.2981	0.187111	0.493342	0.0331001	-1.65178	0.616593	-0.985095	-1.69203	0.0961763	0.491086	1.14679	0.0774778	1.47499	2.34383	-1.84729	0.655687	-2.06393
FBgn0011708	0.548114	-1.32693	-0.364877	-0.0153791	-0.138674	0.0327073	0.906834	-0.721603	-0.173622	1.4091	0.385038	0.222007	0.549823	-0.617987	1.0855	0.704933	-0.138044
FBgn0011715	0.356504	-0.309649	0.859108	-3.37116	0.965207	-3.85261	0.55964	-0.721603	-0.813079	0.70812	0.739473	0.556708	1.76147	-0.697295	0.746897	1.1743	0.758218
FBgn0011722	0.869465	0.881373	1.25315	0.580435	1.55923	0.072325	1.84324	0.561287	3.21873	-1.03124	-0.789585	-0.241752	-1.04351	1.20809	-0.427853	-1.01987	0.14213
FBgn0011723	-2.52191	1.21434	-0.230667	-0.0453175	-0.505037	0.129719	-0.264839	1.03239	-0.283122	-1.56109	-1.31055	-1.22763	-0.297515	1.69966	-1.78094	-1.55487	0.603362
FBgn0011737	0.573363	-0.194651	0.225179	-0.447943	-0.407768	-0.33579	-0.0667349	0.561287	-0.0712832	0.808465	0.103646	-0.512697	-0.170633	-0.94693	1.03893	0.507995	0.0318705
FBgn0011739	0.282039	-0.0733771	0.225179	-0.5205	0.0557233	-0.577479	0.319784	1.03239	-0.683748	0.12586	-0.49255	0.236976	-0.384961	0.0275107	0.324983	-1.02956	1.06841
FBgn0011740	0.0265701	-0.0175015	-0.132102	0.00173006	1.02402	-0.356422	0.826794	0.561287	-1.1895	-0.506089	0.0394944	-0.60936	0.343936	-0.359348	0.523717	0.712006	0.299352
FBgn0011741	0.102658	-0.645824	0.275829	-0.370173	0.843388	-0.691374	1.70452	-1.69203	-0.384276	1.01694	1.25438	0.855975	1.14697	-0.631332	0.941924	1.3129	-2.06393
FBgn0011742	0.439958	-0.874069	0.444652	-1.94056	-1.25621	-1.63369	-0.988874	0.816557	1.24651	0.754553	-0.071211	1.35737	0.0140662	-0.937442	0.796579	0.388845	0.841147
FBgn0011743	-1.68518	0.995376	-0.596052	0.396504	0.0103866	0.420222	1.61974	-1.69203	0.101189	-1.16228	-1.49891	-1.44118	-1.47356	1.19971	-1.5448	-0.837135	-2.06393
FBgn0011745	0.840283	-2.58686	0.589456	-1.81115	-1.39352	-1.44416	-1.05859	0.816557	-0.555003	1.53885	1.0635	0.471954	0.830903	-0.617009	1.20461	0.668536	0.357689
FBgn0011746	0.232642	0.433161	1.15078	0.740041	0.528485	0.60583	-0.440652	0.561287	0.342898	-0.63655	-0.551938	-0.429619	-0.539825	1.39754	-1.33757	-0.608651	1.26589
FBgn0011754	0.849602	-2.05144	0.375759	0.0253569	-1.68828	0.621447	-1.15522	1.53177	0.574041	1.00028	0.524627	0.982084	-0.522506	-0.794431	0.625405	-0.335576	0.848824
FBgn0011758	-0.633958	1.00881	0.0389048	0.0483942	-0.172687	0.113658	0.528427	-0.15392	-0.629717	-0.113932	-1.1915	-0.610139	-0.507061	1.99496	-1.53854	-0.93834	1.27506
FBgn0011762	0.250274	-0.240156	-0.739536	0.123032	0.478979	-0.0364435	0.811213	-0.721603	-0.482226	0.0805822	0.592835	-0.0752273	-1.08183	-1.08063	0.969982	-0.466045	-0.224946
FBgn0011763	0.534945	-0.188414	0.375759	0.202573	-0.441169	0.371556	-1.35323	1.38426	-0.858002	0.490061	-0.495192	0.62662	-0.47626	-0.699177	0.721805	0.0226682	0.590703
FBgn0011766	0.132627	-0.149234	0.305998	0.289777	-1.05499	0.680643	0.349756	0.561287	-1.52242	0.0191159	-0.566635	0.223548	-0.824953	-0.477482	-0.150305	-1.30618	0.867007
FBgn0011768	0.745725	-1.45794	1.50915	-1.19632	0.30227	-1.38336	-0.0106229	-0.15392	2.10334	0.771282	1.48269	1.49753	0.622054	-0.958401	0.535776	1.10438	-0.128262
FBgn0011769	0.0955598	-0.190278	0.674555	-0.412915	-0.519098	-0.257319	-1.18686	-0.15392	-1.69673	0.102827	0.727749	1.23688	1.25678	-1.1291	0.511486	1.36166	-0.0970954
FBgn0011770	1.08415	-1.37503	0.425056	-0.255304	1.17641	-0.684084	1.0928	-1.69203	2.62649	1.23141	2.44503	1.9743	1.37973	-0.51691	0.292587	0.777735	-2.06393
FBgn0011774	-0.143706	0.663253	0.40539	0.649207	1.20309	0.271913	1.35591	-0.721603	0.386322	0.619185	-0.288193	0.369489	0.828563	-0.434401	0.260219	0.897143	0.440174
FBgn0011785	0.328458	-0.16307	-0.788202	0.0837338	0.151927	0.0362161	0.230777	2.09947	-0.919034	0.73097	0.670614	0.301226	-0.588189	-0.789691	0.917806	0.286479	0.273999
FBgn0011787	1.06152	-1.01129	1.09888	-0.652365	0.111145	-0.736278	0.539358	-1.69203	-1.11875	0.393311	0.993508	-0.36533	1.90634	-0.713187	0.936233	1.3647	-2.06393
FBgn0011802	-0.0988165	0.59415	-2.06022	1.28601	0.36237	1.24826	2.08456	-0.721603	-0.522905	-0.779388	1.15321	0.717891	1.48407	-0.807471	0.459502	1.14951	-0.209259
FBgn0011817	-0.645424	0.430622	0.444652	-1.75601	-2.19162	-1.10846	-1.28045	1.21935	-1.13652	-0.738831	-0.998011	-0.361657	-0.498325	-0.158697	-0.721307	-0.974283	2.11096
FBgn0011818	0.356576	-0.157516	1.08147	0.0407788	-1.1091	0.434366	-0.63801	0.248862	-1.02375	-0.0544397	1.30388	0.916711	1.16619	-0.0971909	-0.344214	0.690569	1.0254
FBgn0011823	-0.931673	0.138066	1.00245	-0.638298	-0.271996	-0.58402	0.0368046	0.248862	2.01798	-1.05558	-1.79302	-1.25786	-1.24156	1.50605	-1.26082	-1.32294	-0.14246
FBgn0011829	-1.06741	0.846164	-1.29995	0.503814	0.140335	0.490108	0.515045	1.03239	1.58621	-1.10164	-1.05037	-1.11732	-0.626946	0.800865	-1.18578	-1.12312	1.21915
FBgn0011836	0.492991	-1.06349	-0.230667	-0.237045	0.471875	-0.418259	0.6993	0.816557	-0.656128	-0.0953263	-0.100013	-0.317097	0.553661	-0.532973	0.816642	0.938667	-0.192607
FBgn0012036	1.60759	-0.429151	0.721273	-0.0676196	-0.481626	0.097332	0.0310774	0.248862	0.402287	0.309221	1.80816	1.46784	1.05136	0.303922	0.343093	0.303822	0.918426
FBgn0012058	0.616078	-0.497715	0.589456	-0.451194	-0.00263168	-0.481266	1.2799	-0.15392	-0.178956	1.02426	0.32606	-0.0782491	1.03406	-0.764624	0.764857	1.23549	-0.10316
FBgn0012344	0.295385	0.737032	-0.679298	0.807028	-1.22719	1.29489	-0.276878	0.248862	-0.0334072	-0.0133228	-0.669094	-1.16438	-0.405389	1.44483	-1.71361	-1.05872	1.53069
FBgn0013263	0.877237	-0.612716	-0.739536	-0.556294	-1.94151	0.087405	-0.125744	0.816557	-1.15236	-0.0664485	0.365177	0.666086	-0.246522	-0.475582	0.62889	-0.148544	1.10586
FBgn0013269	1.55002	-1.07151	0.931241	0.824781	1.67005	0.29509	-0.0997706	-0.15392	-0.479724	1.07972	0.812603	0.38407	0.501064	-0.716695	0.692405	1.20392	0.137658
FBgn0013272	1.56507	-0.807372	0.940191	0.586278	0.181472	0.563622	0.783027	0.561287	1.46164	-0.423406	-0.178384	0.272604	-0.854616	0.0774566	0.316499	-1.10886	0.831864
FBgn0013305	1.1288	-1.98614	-0.572495	-0.259264	-0.473019	-0.110802	-0.997223	0.561287	-0.603923	0.952037	0.869816	1.1236	0.867487	-0.632565	0.961262	0.762779	0.192628
FBgn0013323	-1.01647	0.485125	-0.667329	0.979191	-0.0760948	1.07411	-0.834411	-0.15392	0.287888	0.634773	-0.305261	-0.274671	-0.357052	1.37461	0.668144	-0.353033	-0.0458706
FBgn0013325	1.86042	-3.15903	2.08357	-0.962242	-1.5356	-0.490178	-1.51664	0.248862	-0.291337	0.547829	1.82872	1.00112	2.03723	-0.734403	0.782302	1.34863	0.167238
FBgn0013334	1.35481	0.296016	0.194565	0.429085	-3.48846	1.68668	-1.38837	1.66522	-2.03941	-0.668166	-0.721922	-0.577967	-0.739126	-1.03573	-0.14197	-0.959251	1.432
FBgn0013342	2.04876	0.691469	0.184323	-0.741587	-4.01754	0.620478	-2.24161	1.03239	-0.461655	0.692081	0.486772	0.163883	-0.132693	-0.0416437	0.25356	-0.0413919	0.889185
FBgn0013347	0.89521	-1.4855	1.76156	-1.93242	-0.212453	-1.98328	-1.29896	-0.721603	-0.343887	-1.12836	1.83304	1.95189	2.1816	-0.569069	0.988961	1.55766	-0.224946
FBgn0013348	0.102298	1.05818	-3.25708	-2.50982	3.99929	-4.05082	-1.78112	0.248862	3.98159	-2.48304	-1.83914	-1.8949	-2.78161	-0.828803	-1.96876	-1.21614	1.09254
FBgn0013432	1.12784	-1.96286	1.12489	-0.0795202	-0.12139	-0.0421146	-2.11467	-0.15392	0.954977	0.631283	1.16648	2.0094	1.18722	-0.668215	0.366397	1.42629	0.388331
FBgn0013433	-0.74369	1.17631	-1.76093	0.37012	-1.73321	1.00632	-1.09936	1.03239	-0.198625	-1.25187	-1.4959	-0.922506	-0.426917	1.24454	-1.73322	-1.192	1.69604
FBgn0013435	0.0628735	-0.584581	-0.549038	-0.18923	0.557586	-0.396309	-0.743066	0.561287	1.49728	1.03993	0.336162	0.789827	1.03275	-0.642512	0.759652	1.29309	-0.203514
FBgn0013467	0.373772	1.04878	0.143163	-0.202818	-3.36919	0.968208	-0.69132	-0.15392	-0.871811	0.15275	-0.972299	0.325715	0.0936374	1.0716	-1.68163	-0.383447	2.34405
FBgn0013469	-0.929276	0.937699	0.153482	-0.0849806	-0.442135	0.0638466	2.75184	-1.69203	1.45387	-1.25497	-0.770255	-1.96067	-1.22176	2.17448	-1.48252	-1.4951	-2.06393
FBgn0013531	0.163073	-0.676273	0.375759	-0.0622605	0.842288	-0.361648	1.02353	-1.69203	-0.518888	1.34697	0.221523	0.394891	0.680711	-0.565713	0.725854	1.36519	-2.06393
FBgn0013548	-0.328521	0.876957	0.345969	-0.309555	0.503221	-0.508247	1.65113	-0.721603	0.773984	0.25566	0.870605	1.06208	0.296577	-0.741133	0.310848	1.21948	0.490863
FBgn0013717	-0.033392	-0.341289	0.702633	-1.72962	-0.661222	-1.61488	-0.372975	0.561287	-0.618172	0.156789	-0.875961	0.468332	-0.979139	-0.929406	0.502033	-1.03682	0.368206
FBgn0013720	0.222424	-0.407792	1.77696	-0.425499	1.11409	-0.845463	-1.02526	0.248862	-0.371103	0.580575	1.4392	1.0223	1.62275	-0.640823	1.15475	1.61148	-0.172259
FBgn0013725	0.328524	0.854001	-0.110436	0.630219	-0.903424	0.991783	0.675876	-0.721603	-0.644883	0.0145117	0.789093	1.5028	1.40122	1.07771	-0.753748	1.02533	1.60198
FBgn0013726	1.13829	-1.09898	1.46052	-1.16053	-0.00395336	-1.23321	2.15686	-1.69203	-0.337754	1.09188	0.520095	0.978404	1.23875	-0.128931	-0.151102	0.898698	-2.06393
FBgn0013732	0.357704	0.66021	-0.456192	0.558327	0.560425	0.399831	2.78676	-1.69203	-1.17277	0.911252	0.281794	0.315319	0.711501	-0.631001	0.593073	0.900263	-2.06393
FBgn0013746	0.544777	-1.15088	0.0494195	-3.16511	0.56002	-3.54627	-0.81071	0.816557	-0.274363	0.00527677	0.845275	-0.475179	0.848245	-1.07763	0.956604	0.969175	-0.155514
FBgn0013749	1.25812	-2.11658	-3.31463	-1.39058	0.457893	-1.64324	-1.54931	0.248862	0.837885	-0.92665	1.45674	1.10805	1.26758	-2.23937	0.635928	1.19291	-0.0861824
FBgn0013750	0.833317	-1.10153	-1.58883	-1.99093	-4.23354	-0.644926	-1.16116	-0.15392	0.295174	1.42359	0.258432	0.606844	0.0632882	0.141714	0.810627	0.278113	0.265353
FBgn0013751	-0.780264	1.0074	1.06401	-1.55803	-3.80479	-0.328163	-1.52474	0.816557	1.03028	-0.70482	-1.23515	-0.796491	-0.672685	2.64193	-1.55358	-0.952348	1.52606
FBgn0013753	0.972479	-0.158028	1.2022	-2.29474	0.629702	-2.65448	0.77328	-1.69203	-0.113904	0.971834	0.367813	0.201015	1.30072	-0.736112	0.447905	1.42481	-2.06393
FBgn0013762	0.477043	-0.997418	0.598977	-2.52509	0.0888518	-2.70937	-0.819132	0.248862	0.250356	0.893693	0.634123	0.720827	1.39934	-0.403686	0.974948	1.13501	0.0137435
FBgn0013763	1.93926	-0.326307	1.07275	-0.263241	-0.584989	-0.0768429	0.252046	-0.15392	0.0824156	-0.289768	1.88745	1.28651	1.07174	0.993918	-0.257382	0.0385925	0.458298
FBgn0013764	0.782364	-1.30195	0.531988	-1.73615	-0.684713	-1.61488	1.24124	-0.721603	-2.12762	0.0447672	1.19001	1.03943	1.31209	-1.09384	0.418396	1.04432	0.190231
FBgn0013765	0.544629	-0.411377	-0.0352619	0.681285	-0.269452	0.823081	-0.200747	1.89912	-0.168013	0.425578	-0.40829	0.0701236	-0.343694	-0.354429	0.0483831	-0.787341	0.758907
FBgn0013767	1.18659	0.859003	-0.433221	0.831707	0.819707	0.601887	-0.744994	-0.721603	2.01708	0.00606783	-1.00735	0.115784	-1.07064	0.194359	-0.772164	-0.631421	0.368206
FBgn0013770	1.17649	-0.882209	1.63679	-0.414478	-0.945866	-0.108772	-0.472458	0.248862	-0.271344	0.973872	1.51841	1.46668	0.550644	-0.612684	0.720158	0.347958	1.34836
FBgn0013773	0.282041	0.815273	-0.331018	0.279501	0.769481	0.029186	1.0057	-0.721603	1.01048	0.84111	-0.0783438	1.61842	0.125319	0.527392	-0.686894	-0.673433	-0.144684
FBgn0013799	0.34704	-0.315933	0.73057	-0.698023	-0.440976	-0.590605	0.175893	0.248862	-1.55462	0.543942	0.377104	0.811655	0.520792	-0.544928	0.424916	0.853802	1.57458
FBgn0013948	0.240005	0.323066	-0.186644	0.409418	-1.27356	0.886532	0.668818	0.816557	-1.0047	-0.0723237	0.0306671	0.984352	-0.199449	0.652506	-0.550312	-0.780519	2.04722
FBgn0013954	2.0379	-2.98119	1.29525	-1.91636	-1.86734	-1.39821	-1.87737	-0.15392	-1.09183	0.0609176	2.11758	1.87235	1.56662	-0.856117	0.20012	1.22766	0.0802474
FBgn0013972	1.08338	0.981215	1.3287	-1.36833	0.120646	-1.50062	0.422599	0.248862	0.389382	0.79328	1.54906	-0.409166	-0.542556	1.4443	0.999213	0.00394013	-0.189152
FBgn0013973	-0.10973	1.13223	0.493342	-0.787307	-1.93163	-0.162965	-1.42269	2.18984	-0.216349	-0.770054	-0.445561	0.0537259	0.358728	1.10587	-1.61596	-0.924497	1.41531
FBgn0013983	0.662606	-2.05648	0.305998	0.216111	-0.171459	0.292392	0.106603	-0.721603	-0.318998	0.699709	1.09	1.49891	1.1094	-0.0630372	0.466673	0.956986	0.681313
FBgn0013984	-0.245055	0.2398	-1.35382	0.845405	1.20416	0.481219	0.776769	1.53177	-0.624977	-0.147835	-0.0604476	-0.953077	-1.06201	-0.147651	0.8675	-0.884342	-0.106907
FBgn0013995	0.28799	0.210436	0.993595	-0.0971086	-0.304914	0.00417899	-0.538174	1.66522	0.18233	-0.758848	-0.713363	-0.519653	-0.407155	1.23778	-0.459762	-1.16149	1.33523
FBgn0013997	0.246488	-0.198094	-0.549038	-0.674912	-0.0365304	-0.709837	-0.306826	1.89912	-0.00465603	-0.186125	-0.127272	-0.131054	-0.614699	-0.782901	0.776674	0.0193575	0.71038
FBgn0014000	1.35094	0.393286	-0.297365	1.25575	0.638522	1.11842	-0.255873	-0.721603	3.02936	-1.69155	1.95024	0.673462	-0.035287	0.856338	-0.0721488	-0.23194	-0.172259
FBgn0014001	0.877853	-1.58382	0.0178155	-0.634318	-0.993893	-0.328163	-0.134774	1.03239	-0.535056	-0.342648	-0.264583	-0.42395	-0.941627	-0.346517	0.854013	-0.951205	0.579045
FBgn0014002	1.52589	-1.39834	2.10535	-0.789654	-2.16794	-0.0827516	-0.0769803	-0.721603	-0.807168	0.377314	2.15617	1.83969	1.4403	-0.660638	0.566325	1.12914	1.65306
FBgn0014006	0.321506	-0.220547	0.070389	-0.516996	0.42816	-0.70241	0.100042	1.53177	-0.469977	0.513307	0.129526	0.554331	0.540756	-0.443086	0.879378	0.521128	0.326655
FBgn0014007	0.428969	-0.0202365	-1.40823	0.0550066	-0.370425	0.189975	-0.0677563	1.78705	-0.752895	0.637793	0.0122349	0.132553	-0.480574	-1.61728	0.87931	0.0544968	0.161691
FBgn0014009	0.847996	-1.33671	0.95805	-5.66563	-0.949566	-5.53644	-1.29896	0.248862	-0.711987	0.823204	1.7614	1.52422	1.45095	-0.805742	0.608125	1.16789	0.588261
FBgn0014010	1.34298	-1.38725	0.184323	-2.03512	-2.4303	-1.32608	-1.25763	0.248862	-1.30767	0.571266	0.343956	0.46172	-0.277471	-0.649398	0.961389	-0.767886	0.0352607
FBgn0014018	1.2414	-1.63426	-0.297365	0.837372	-0.222974	0.974324	1.81637	-0.721603	0.375676	0.758524	2.0053	1.20685	0.610726	-0.550723	0.65176	0.976795	0.525868
FBgn0014020	1.91027	-3.31024	-0.679298	-6.30566	-5.08849	-5.53644	-1.45336	0.248862	-0.074579	0.747285	0.48054	1.70675	0.179523	-0.977035	0.432737	0.593282	0.859899
FBgn0014022	0.590137	-0.565733	-1.10246	0.956779	0.330868	0.907049	0.894003	-0.721603	-1.73841	0.311499	0.575669	1.02763	1.17836	-1.69361	0.558748	1.0683	-0.217035
FBgn0014023	0.522625	-1.01896	0.204789	0.0243844	0.178066	-0.0364435	-0.906064	0.248862	-1.91532	0.691076	1.11301	0.556477	1.0368	-0.74952	0.886738	1.35279	-0.238444
FBgn0014026	2.0356	-3.89467	2.3464	-2.00836	-1.93196	-1.46796	-0.94047	0.248862	0.306578	1.21693	0.894451	0.871568	1.46185	-0.859928	1.05413	1.12657	0.31948
FBgn0014028	1.74254	-1.73815	2.56408	-1.10931	1.91613	-1.85648	-0.373978	-0.15392	-0.256183	0.57657	1.71301	1.0505	1.91017	-0.51367	0.89553	1.27208	0.258513
FBgn0014031	0.786466	0.463576	0.895292	-0.953783	0.957592	-1.3543	0.0472479	-0.15392	0.216525	0.683699	1.88111	1.4358	0.329208	-0.289353	0.465684	-0.0393137	0.31178
FBgn0014032	0.120661	0.305337	0.62744	0.757798	1.49421	0.285612	1.07578	-1.69203	-0.0463276	1.36286	1.11631	1.55109	1.47177	-0.157913	0.412146	1.16631	-2.06393
FBgn0014073	0.201819	0.751132	-1.18061	0.118649	-0.295731	0.231075	0.986443	0.561287	-0.300802	-1.58529	-0.862888	-0.558713	-1.23081	0.801563	-0.723261	-1.34168	1.47518
FBgn0014076	-1.20692	1.2405	-0.286193	1.13541	-0.710314	1.46414	-0.129288	-1.69203	-0.358648	0.626166	-0.944388	-0.312534	-0.0847551	0.853175	-1.37614	-0.836522	-2.06393
FBgn0014092	0.213995	-0.482094	-1.01266	0.801592	0.331895	0.740792	1.24294	-1.69203	-1.09717	0.662465	1.22358	0.441692	1.01287	-0.685007	0.833602	1.16939	-2.06393
FBgn0014127	-0.287787	0.263958	-0.252811	0.775652	0.660256	0.597928	0.977533	-0.15392	0.727151	0.0725777	-0.647354	-0.135753	0.276318	-0.0969012	0.587409	0.558235	-0.15483
FBgn0014133	0.845728	-0.433522	-0.911773	0.422154	-1.93591	1.13295	0.720756	0.816557	0.355514	1.1595	0.594952	1.44187	0.389427	-0.654744	-0.144283	-0.0144388	1.36385
FBgn0014135	-0.881765	0.425497	-0.444695	0.691262	0.0115372	0.73563	0.299463	0.561287	0.487296	-0.935328	-1.36795	-0.822066	-0.89591	1.1518	-1.47506	-1.21487	2.0221
FBgn0014141	0.0157497	-0.271264	0.886268	-1.8774	-1.00096	-1.65287	0.0763955	2.35475	0.251321	-1.24426	-0.988861	-0.609941	-1.14877	0.170479	-0.474571	-1.23261	1.21832
FBgn0014143	-0.469317	0.374627	0.739851	-0.970778	-0.289687	-0.934911	2.06849	-1.69203	0.652848	-0.121675	-1.73032	-1.6596	-0.653624	2.77554	-1.64146	-1.21405	-2.06393
FBgn0014163	1.55846	-0.495756	1.58131	-0.475951	-0.718189	-0.257319	-0.900703	0.816557	-0.688097	0.860042	0.330141	1.24484	0.373679	-0.751851	-0.0294788	0.154179	1.08259
FBgn0014179	-1.58288	1.2765	-0.376209	0.506127	0.108448	0.503292	1.02057	-0.721603	2.21011	0.183781	-1.6093	-2.13279	-0.443784	3.24638	-1.39614	-1.20357	-0.0940931
FBgn0014189	0.879034	-0.646471	1.67609	-2.87668	-0.769598	-2.79788	-1.10987	1.03239	-0.0989378	1.4238	0.379665	-0.587253	0.244566	-0.57945	1.20723	0.77398	0.272983
FBgn0014269	0.626401	-0.779459	1.06401	0.107157	0.551491	-0.0788085	-0.146421	-0.15392	-0.167649	0.478713	0.925092	-0.0885873	1.48594	-0.201602	1.06219	1.179	-0.148041
FBgn0014342	-0.26104	0.27034	-0.812697	1.69586	-0.668333	2.04901	0.64702	-0.15392	0.176699	1.19472	-0.626615	0.664149	-0.255193	-0.396533	0.254337	0.445967	0.415479
FBgn0014343	-0.213343	0.641555	0.174062	-1.12607	-1.33157	-0.736278	0.0096937	0.561287	0.311117	-0.45966	-1.27861	-0.538927	-0.666752	2.24666	-1.4896	-0.752844	1.60438
FBgn0014366	0.437341	-0.711636	0.454425	-1.25276	1.81504	-1.96984	2.05373	-1.69203	-0.976558	1.1731	0.458969	0.0593723	0.999933	-0.389736	0.678019	1.05738	-2.06393
FBgn0014380	0.24096	-0.440506	1.0201	0.164913	-0.550645	0.370308	-1.38523	0.248862	-0.0992217	-0.201409	-0.96305	-0.599894	-0.941767	0.639632	0.28066	-0.843885	-0.0595308
FBgn0014395	-1.00789	0.830952	0.0599141	0.697385	0.90143	0.428497	-0.379002	0.248862	1.84592	-0.417169	0.0995933	0.0667777	-1.55396	-1.00505	0.394264	-0.805195	0.0276923
FBgn0014396	1.19088	0.75112	0.112091	0.0708708	0.212239	0.000554303	-0.482133	2.09947	0.30042	-0.0276553	-0.508432	-1.37037	-0.981458	1.07014	0.719636	-0.980438	0.676861
FBgn0014417	0.18272	0.418449	-0.763816	0.645241	0.425608	0.540771	1.6685	-0.721603	0.253185	-0.0344636	0.437902	0.980974	-0.517831	-0.37787	-0.00839841	-0.528387	-0.0707623
FBgn0014427	1.06183	-1.21302	0.608481	-0.265902	0.401113	-0.426618	-0.0708246	-0.15392	0.885619	1.09912	1.70573	1.37553	0.381018	-0.180327	0.583751	0.171614	-0.121855
FBgn0014455	1.13414	-1.21163	1.8609	-1.07029	-0.27527	-1.04891	0.184549	-0.15392	0.242744	0.570068	1.84255	1.67016	0.735848	-0.833857	-0.159736	1.01331	0.655571
FBgn0014464	-0.662664	1.09726	1.17655	0.355961	0.503359	0.20485	-0.824207	0.248862	1.75225	-1.27391	-1.57522	-1.159	-1.39566	0.74479	-1.20061	-1.48861	0.649776
FBgn0014465	-0.839031	1.25901	-0.584261	0.507281	0.562046	0.345013	-1.50323	-0.15392	2.47708	-1.8895	-1.78003	-1.57204	-2.06822	0.817787	-1.85028	-1.32594	0.935544
FBgn0014466	-1.00518	1.24933	-0.862014	1.06408	0.376402	1.00566	0.3479	-0.721603	0.45106	-1.2566	-1.24383	-1.48894	-1.20725	1.37893	-1.8629	-1.33167	-0.112412
FBgn0014467	0.465549	-1.01693	0.739851	-0.356844	-1.9587	0.307144	-1.64891	0.561287	1.30909	1.1473	-0.233025	0.847393	-0.494477	-0.78793	0.363035	-0.112055	0.961249
FBgn0014859	-0.195788	0.916823	0.503029	-0.0204721	-0.472628	0.143954	0.156673	0.561287	1.4647	-0.244826	-0.498805	-0.468948	-0.30648	1.9039	-1.19247	-0.661088	1.90315
FBgn0014861	-0.936351	0.817087	0.112091	-1.90058	0.0832507	-2.05336	1.86426	-0.721603	1.20975	-0.0829365	-1.19893	-0.863752	-1.25354	0.0898694	-0.418655	-0.526056	-0.217035
FBgn0014863	1.17597	0.270928	1.3785	-1.9654	-0.991072	-1.74411	2.02982	-1.69203	-0.582472	-0.512857	-0.544087	-0.579194	-0.735258	-0.109391	-0.94639	-0.995876	-2.06393
FBgn0014868	0.69165	-1.17874	1.26159	-0.524018	0.235702	-0.641442	0.848206	-0.721603	-0.49508	0.763436	1.51601	0.863676	0.845396	-1.05317	0.75931	1.45214	-0.100118
FBgn0014870	0.741736	-0.548593	-0.110436	-0.0286799	0.321466	-0.143867	-0.0484681	0.816557	-0.855547	0.898488	0.170715	0.175245	0.295949	-0.845287	0.85417	0.622264	0.0252436
FBgn0014877	0.0723241	0.337564	0.975851	-0.201575	-0.191528	-0.148079	-0.868935	-0.15392	-0.481367	-0.0687047	1.50835	0.856838	1.49859	-0.954814	0.906839	1.29215	0.416454
FBgn0014879	1.04194	-0.802992	1.17655	-1.04827	-0.928352	-0.795441	-0.951502	0.248862	-0.381106	1.66596	0.0406413	0.784097	0.309985	-0.907079	1.028	0.982186	0.294708
FBgn0014903	0.905105	0.103844	0.29596	0.621087	0.806492	0.381483	0.698076	-0.721603	-1.10386	0.875046	0.601057	0.606028	0.215496	-0.88609	0.872008	-0.0361799	0.549735
FBgn0014906	0.737408	-1.56977	0.665164	-0.888769	0.105271	-0.982868	-0.701277	0.561287	-0.416641	1.12865	0.354629	1.40565	0.775674	0.049626	0.824806	0.533566	0.960513
FBgn0014930	0.639089	-0.957927	0.904301	0.421522	-0.467946	0.615619	-0.754669	-0.721603	-0.441345	1.09407	0.945516	1.89346	1.66147	-0.196864	0.611945	1.26667	-0.165207
FBgn0015000	0.053155	-0.46846	-0.252811	0.0224364	0.0394993	0.00959119	0.0510274	-0.15392	-0.727917	1.16678	0.586511	0.61819	1.315	-0.100485	0.800609	1.1745	0.628283
FBgn0015008	-2.38553	0.942641	-2.45862	1.94617	0.123647	2.03822	1.159	-0.721603	1.01848	-0.848172	-1.75386	-2.09244	-1.69303	2.00654	-1.43207	-1.18698	-0.232996
FBgn0015014	0.691954	-0.656485	-0.164763	-1.99093	0.405115	-2.26293	2.41782	-1.69203	-1.79393	1.43805	0.280331	-0.26215	0.399335	-0.572587	0.9453	0.81314	-2.06393
FBgn0015019	0.680468	-0.607467	1.58927	-1.53142	0.211321	-1.71275	0.0983972	0.248862	-1.45888	0.387297	0.216928	0.75628	1.25775	-0.840405	0.570315	1.10662	-0.127188
FBgn0015025	-0.198202	0.109684	-0.398943	1.7709	0.262729	1.80159	0.712696	-0.721603	3.91623	0.560185	0.53913	1.13164	-1.20593	-1.28577	0.148437	0.839604	-0.209259
FBgn0015032	-0.723973	0.689426	0.522352	-1.19998	0.0713714	-1.30543	-0.962616	1.21935	0.6107	-1.14284	-1.38546	-0.511034	-0.82525	2.49336	-1.13904	-1.03488	0.901884
FBgn0015033	-0.211621	0.400261	-0.812697	0.575628	0.714504	0.364045	-0.142119	0.248862	1.26702	-0.880359	0.148954	-0.16513	-0.493029	2.04937	-0.435886	-0.74785	0.601853
FBgn0015040	0.271439	-0.299961	0.512699	0.470212	0.369033	0.374047	0.466834	-0.15392	0.707539	0.665215	1.05121	-0.214456	0.249288	1.41668	-0.357706	-0.678669	-0.201615
FBgn0015075	0.173509	-0.417286	0.46418	-0.077345	0.536811	-0.271566	0.531167	0.248862	-1.63521	0.303759	0.38749	0.611096	0.588086	-0.762112	0.461673	1.16136	-0.196589
FBgn0015221	2.06129	-1.67816	1.87603	-0.119576	-0.903196	0.189975	-0.168117	-0.721603	-1.50304	0.607366	1.65708	1.51306	0.739611	-1.01378	-0.0642218	0.579784	0.6246
FBgn0015222	1.98092	-1.95221	2.29763	0.241838	-0.381557	0.392533	-1.06654	0.248862	-0.0282528	1.12705	1.91958	2.14901	1.25071	-0.321849	0.215976	0.820086	0.476866
FBgn0015229	0.466725	-0.117714	-0.987262	1.85287	0.0850123	1.95197	-0.161575	-0.721603	1.20638	0.468256	1.06021	2.22349	1.23926	-0.899811	-1.34966	0.93053	1.651
FBgn0015240	0.226626	-0.270233	0.316017	-0.303984	-0.712015	-0.0748812	-0.0831615	0.816557	-1.06531	0.721837	-0.000400269	-0.548923	-0.568488	-0.764642	0.798962	0.229493	0.461132
FBgn0015247	0.588744	-0.359469	0.163781	0.0531222	0.0944418	0.0238804	0.396615	-0.15392	-1.41406	1.30403	0.52842	0.170767	1.10174	-0.501518	0.972234	0.994792	0.393482
FBgn0015268	1.6816	-1.33972	1.54134	0.341581	0.179305	0.303143	-0.810038	0.561287	-0.483482	1.44468	0.877006	1.00958	0.989382	-0.516433	1.16885	0.879546	-0.13476
FBgn0015270	-1.28956	0.977209	-0.52568	0.319936	0.541305	0.151775	0.718745	-0.15392	0.848395	-0.18275	-0.389567	-0.214871	-1.26052	-0.158067	-0.338665	-0.880233	-0.131499
FBgn0015271	-0.39823	0.678865	0.163781	0.297771	0.877391	0.0113887	0.884307	-0.721603	-0.9156	0.869576	-0.0690253	-0.280636	-0.227428	-0.463969	1.00203	0.476451	-0.249538
FBgn0015277	0.208913	-0.503134	1.15939	-1.21104	1.62464	-1.85648	0.0925082	1.03239	-0.344321	0.533136	0.140501	-0.366024	0.655928	-0.214387	1.15268	0.766282	-0.158263
FBgn0015279	0.387315	-0.487871	0.415232	0.172403	0.527255	-0.00126304	0.296629	1.03239	-1.46216	0.367095	0.22578	-0.134013	-1.29998	-0.705836	1.13306	-0.763313	-0.0387495
FBgn0015282	0.940621	-1.76674	1.18511	-3.16511	-0.321889	-3.26212	0.814614	-0.721603	-0.872558	0.500048	2.0106	0.71038	1.51188	-0.793461	0.709348	1.44664	-0.1867
FBgn0015286	0.435888	-0.896721	-0.0780932	-2.54061	-4.42172	-1.1659	-1.47992	0.561287	0.683305	0.414018	-0.193196	1.35634	-0.497957	-0.941016	-0.3005	-1.00357	0.999845
FBgn0015295	-0.133079	0.192699	-0.175692	0.0426886	0.22993	-0.0345603	0.579651	0.561287	0.590728	-0.125786	0.769636	0.11354	0.472964	-0.5871	0.803935	0.554125	-0.120268
FBgn0015296	1.23246	-0.812404	-0.230667	-0.610791	0.0625094	-0.67325	0.709054	-0.721603	-0.306116	0.837901	1.31647	1.17457	1.95316	-0.698435	0.919733	1.38585	-0.179422
FBgn0015298	0.760374	-1.6909	0.541608	0.502076	-0.851539	0.836413	-0.688222	-0.721603	-0.291973	-0.850269	1.66032	1.13411	2.27983	-1.14156	0.65168	1.48077	-0.112412
FBgn0015299	0.181378	-0.423664	-1.07665	0.972594	0.543481	0.849568	-1.2441	-0.721603	-0.235587	-0.218211	0.524844	1.29303	1.17676	-1.64429	0.171637	1.34557	-0.224946
FBgn0015320	0.431292	-0.488135	0.174062	-0.127571	-1.99542	0.565673	-0.741783	-0.15392	0.177341	1.39693	-0.165974	-0.192712	-0.433859	-0.703645	1.00435	-0.0809774	-0.0248333
FBgn0015321	0.909666	-0.75706	0.795212	-1.42733	-0.778078	-1.25239	-0.970071	-0.15392	-0.934565	1.01644	0.534177	0.129804	0.990866	-0.487439	0.678998	0.974891	0.388331
FBgn0015324	1.6363	-1.82352	1.89864	-0.630355	-1.64287	-0.0946759	-1.21081	0.248862	-0.389874	0.892818	1.54463	0.905246	0.998304	-0.807388	0.946744	1.02421	0.396884
FBgn0015331	0.575543	-0.482358	0.174062	-0.475951	0.67002	-0.743965	2.36337	-1.69203	-0.0476655	1.18212	0.429925	1.27098	0.889461	-0.243177	0.305101	1.0493	-2.06393
FBgn0015336	-0.0478555	0.597908	-0.353567	1.14875	0.300344	1.12309	2.16377	-0.721603	1.89829	-0.869706	-0.769518	-0.568216	-0.243802	-0.0940366	-0.0424361	0.0979677	0.150071
FBgn0015338	0.535183	-0.487129	0.365847	-1.11264	-0.540024	-0.997722	-1.20424	0.248862	0.162684	0.410283	0.546427	0.689942	1.36278	-0.892487	0.788202	1.28596	0.132232
FBgn0015359	0.198205	-0.271224	0.940191	0.626171	-0.135728	0.717346	-0.560738	-0.15392	-1.79856	1.16694	0.821345	0.505971	0.735759	-0.769153	0.811471	1.03822	-0.15483
FBgn0015360	0.303369	-0.00224753	0.070389	-0.0537502	0.189041	-0.123072	1.23954	-0.15392	-0.621799	1.15651	0.288	-0.254503	0.735968	-0.550804	1.04732	0.818296	0.397561
FBgn0015371	0.687466	0.284153	-0.0139698	-0.309555	-1.8275	0.312454	0.54905	1.03239	-1.42315	0.175229	-0.571717	-0.56809	-0.393036	-0.543001	0.114509	-1.03868	0.407933
FBgn0015372	0.745852	-0.822678	1.01128	-0.752806	-0.990133	-0.455003	-0.566433	-0.15392	-0.964735	0.0600346	-0.121913	0.56916	0.92419	0.301045	0.641162	0.675725	1.1065
FBgn0015376	-0.241609	0.348046	-0.812697	0.099116	0.0461625	0.0907251	-0.64551	1.78705	-0.50082	-0.345012	-1.1068	-0.018666	-1.05063	0.637192	0.013103	-0.770164	0.104615
FBgn0015379	0.397714	-0.808974	1.29525	0.00670242	-0.0961736	0.041456	-1.23962	-0.15392	-0.0635411	0.838283	1.17211	0.677525	1.29964	-0.668783	0.879102	1.40042	0.430834
FBgn0015391	0.00602777	0.503577	-0.186644	0.337431	0.613438	0.145523	1.18574	0.561287	0.650469	0.289667	-0.836824	-0.99772	-0.796703	-0.539503	0.786452	0.0704355	-0.17404
FBgn0015393	0.451074	0.165739	1.12489	-3.02278	0.0902903	-3.26212	-1.03109	-0.721603	-1.66644	1.07764	1.69356	0.938383	0.108971	-1.2261	0.455386	1.30949	-0.179422
FBgn0015396	-0.412185	0.625412	-0.631576	0.296323	0.108924	0.278786	0.944679	-0.15392	-0.378924	0.223335	-0.0277557	0.27909	-0.803807	0.28396	-0.197594	0.0479642	1.68368
FBgn0015399	0.658665	0.274418	-0.0566361	-0.446322	0.209024	-0.551738	1.73052	-0.721603	-0.944449	-0.869641	-0.0502306	0.830407	1.58472	0.983156	-1.63585	0.7536	0.472295
FBgn0015402	0.526491	-0.576587	0.194565	0.0455458	0.478423	-0.118965	3.02778	-1.69203	-0.428578	0.736611	0.883359	-0.630053	1.07967	-0.478237	0.871094	1.11536	-2.06393
FBgn0015509	1.16471	-0.998652	0.913295	-0.886157	0.564881	-1.14253	1.05471	-0.15392	0.155802	0.784631	0.507499	-0.546359	-0.69955	-0.386557	1.18125	-0.140068	-0.205421
FBgn0015521	1.79186	-3.11402	2.54403	-1.71032	-2.34567	-1.00272	-2.26682	-0.15392	-0.663666	0.305898	1.54087	1.1363	1.69399	-1.19508	0.975101	1.58345	-0.148041
FBgn0015522	0.609716	0.463588	-0.353567	0.0937162	-0.512356	0.281523	1.0353	-1.69203	0.453146	0.495473	0.720058	1.56116	0.457483	0.720789	-0.889533	0.251178	-2.06393
FBgn0015524	-0.426925	0.686401	0.355917	-0.668708	-1.23768	-0.281179	-1.54656	1.03239	1.26561	-0.25705	-1.21708	-1.71288	-1.39765	3.00823	-1.75828	-1.14164	1.54152
FBgn0015527	0.82374	-0.925852	0.813543	0.420255	0.189966	0.382717	0.218003	0.561287	-0.626618	1.39909	0.131303	-0.0156308	0.802128	-0.624617	1.141	0.772264	0.437392
FBgn0015541	-0.0616555	-0.0160215	0.473918	0.408777	0.0798847	0.409479	-0.37022	1.78705	-0.0646048	-0.770871	-0.845391	-0.874216	-0.707871	0.820021	0.429329	-1.18442	1.24026
FBgn0015544	0.435959	-0.482419	0.153482	0.772196	-0.174794	0.887272	-0.535378	0.816557	-0.823134	0.941593	0.250227	0.525356	0.92632	-0.500374	1.04214	0.985957	-0.201615
FBgn0015546	-0.210015	0.728711	0.070389	-0.119576	0.408256	-0.269177	0.271715	0.816557	-0.260104	-0.440172	-0.086289	0.00581123	0.264155	-0.51948	0.677039	0.80619	-0.139364
FBgn0015553	-0.964888	1.16017	-1.19375	0.680329	0.290095	0.626277	1.57752	-0.721603	-0.385795	0.620219	0.341436	0.870696	-0.210128	-0.838937	0.176273	0.479036	-0.232996
FBgn0015561	-2.05578	1.0585	0.265736	0.127394	-0.679873	0.37529	0.357156	-0.15392	1.13714	0.21317	-1.5048	-2.80374	-1.10089	2.93668	-1.43416	-1.12186	1.25915
FBgn0015562	0.0800429	-0.0924661	0.255624	0.860477	0.115108	0.879845	1.88433	-1.69203	-0.628364	1.62356	0.178796	0.0138485	0.565935	-0.605743	1.06728	0.964326	-2.06393
FBgn0015569	0.15639	-0.409716	-1.23333	0.112479	0.412533	-0.023336	-0.363149	0.816557	0.303891	-0.448921	0.150062	0.320965	-0.555534	0.239971	-0.220743	-0.56632	1.09573
FBgn0015571	0.0205377	0.265123	0.112091	0.466603	1.26474	0.0552948	0.0956519	0.248862	0.411373	-1.00348	-0.290874	0.509542	-0.223399	-0.220518	-0.253358	0.0866071	0.287868
FBgn0015575	1.02802	0.386297	0.00724069	0.159886	0.0563703	0.151775	-0.432806	0.816557	-0.0136497	-0.260979	0.460361	0.897523	-0.538947	0.297663	0.172667	-0.677737	0.700282
FBgn0015591	0.366317	0.274173	1.23622	-0.477625	-1.8256	0.131311	-0.774209	-0.721603	-1.67011	-0.377114	-1.28177	-1.17217	-0.765263	0.96194	-1.488	-1.10579	-0.1867
FBgn0015615	0.480307	0.025919	0.877229	-1.39963	1.37151	-1.96984	0.874547	0.561287	0.172403	0.210869	1.14677	0.614001	1.02361	-1.01773	0.835903	1.33483	0.212119
FBgn0015618	-0.0752596	0.0704218	0.886268	-1.99093	1.1578	-2.52929	0.864724	-0.721603	-1.41977	0.303427	0.910219	0.62341	0.552937	-0.971402	0.71445	1.16074	-0.179422
FBgn0015621	-0.284275	0.109651	1.64468	-0.752806	1.20319	-1.22689	1.26321	-1.69203	-0.65847	1.81691	-0.087579	-0.428496	0.500795	-0.388847	0.92921	1.19171	-2.06393
FBgn0015623	1.32026	-1.80672	1.3287	-1.0994	0.465871	-1.34009	-0.313587	1.03239	0.540694	0.615885	0.161873	1.19663	-0.0814471	-0.375485	0.813182	0.178062	0.461838
FBgn0015625	-0.890497	0.601372	0.385654	0.0388651	0.107177	0.00417899	2.25334	-1.69203	-0.321422	0.820661	-1.35475	-0.200951	-0.192961	0.311705	-0.565925	0.0866299	-2.06393
FBgn0015663	0.0855397	-0.309833	-0.886838	0.795281	0.260174	0.759493	0.509103	-0.15392	1.28407	-0.102303	-0.119898	0.73734	-0.755158	-0.0202389	0.167281	-0.298557	-0.0274103
FBgn0015664	0.194329	0.00320111	0.425056	0.188019	0.612377	-0.0140789	0.493743	0.248862	-0.770355	1.06618	0.0359633	-0.0602102	0.305396	-0.385558	1.11036	0.491856	-0.122917
FBgn0015721	0.518483	0.546931	0.57992	-1.42266	-0.339713	-1.39821	-0.757908	0.816557	0.662209	-0.657012	-0.405679	-0.726278	-1.08206	0.989745	-0.237216	-0.760248	1.69209
FBgn0015754	0.914576	-0.884299	-0.252811	-1.53142	-2.36975	-0.803604	-1.15631	1.03239	-1.19599	0.560095	0.650996	0.251809	-0.781625	-0.847921	1.12066	-0.418435	-0.160566
FBgn0015756	1.8892	-3.68937	2.14866	-1.32537	-0.612565	-1.20205	-0.432806	-0.721603	-0.704313	1.17003	0.702429	0.0628665	1.62073	-0.549968	1.07161	1.19505	0.487542
FBgn0015765	0.16391	-0.779231	-0.252811	-0.492832	0.920752	-0.849748	1.57956	-1.69203	0.549279	0.759468	-0.442971	0.949571	-0.0289351	-0.598322	0.351263	0.135916	-2.06393
FBgn0015766	1.52859	-0.118715	1.80763	-0.279323	-0.999777	0.0535755	-0.319794	0.816557	0.00689426	-0.651185	0.573683	0.679875	-0.336213	0.619253	-0.49253	-0.130204	1.26274
FBgn0015772	0.430996	-0.270262	-1.18061	0.102698	-0.78091	0.38518	0.548857	1.21935	-0.700185	0.649353	0.134318	1.11418	0.320931	-0.471746	0.740653	0.234754	0.984861
FBgn0015773	0.832387	-0.192725	0.265736	0.29994	-0.334502	0.439036	-0.304667	1.03239	1.19569	-1.15521	-1.51913	-1.38631	-1.28771	1.46912	-1.57116	-1.17139	2.01025
FBgn0015776	0.854741	-0.783185	1.12489	0.251018	0.070406	0.24393	-0.744994	0.248862	0.942857	0.155714	0.408287	0.950512	-0.283205	0.163837	0.448784	-0.187304	1.40198
FBgn0015777	1.24001	-0.0909463	0.77682	-0.423917	0.1824	-0.517406	-1.31166	1.03239	-0.188893	0.685887	0.3838	0.654595	-0.149932	0.595002	0.0590304	-0.32054	0.970369
FBgn0015778	1.34841	-1.36833	0.949128	-0.479303	-0.261289	-0.421038	0.883225	-0.15392	-1.56772	-0.132848	-0.503918	-1.01737	-1.30027	-0.863922	0.876128	-1.04447	0.375724
FBgn0015790	0.983778	-2.56643	0.454425	-2.08153	-3.52995	-0.987795	-1.292	0.248862	-1.3697	0.963044	0.771349	1.10096	0.437743	-0.822034	0.590129	0.69785	1.06686
FBgn0015793	0.340076	-0.642182	0.560797	-1.61367	-0.801254	-1.43635	-1.25763	0.248862	-0.910711	1.22889	1.20232	1.27321	0.797105	-0.546364	0.863287	1.21395	0.0427053
FBgn0015794	0.614218	-1.30465	0.949128	-0.312353	0.611183	-0.548567	-0.985095	-0.15392	0.598848	-0.657801	1.79242	1.12251	1.81021	-0.880459	0.90188	1.5086	-0.0852032
FBgn0015795	1.45534	-1.80867	0.531988	-1.17112	-2.39211	-0.409971	-0.911444	-0.15392	0.111716	1.4939	1.45464	1.02088	0.334896	-0.846262	1.28609	0.558793	-0.175827
FBgn0015799	0.636849	-0.231412	1.11624	0.549554	0.0668633	0.564648	-0.280408	1.21935	0.606351	1.17379	-0.191009	1.03944	0.437839	-0.50308	0.794595	0.50087	0.0787881
FBgn0015801	0.574964	-0.433108	0.674555	0.0900987	-0.424803	0.245348	-0.444153	-0.15392	2.1668	0.361632	0.105693	1.02901	0.490974	0.935011	-0.454126	0.26686	1.36593
FBgn0015803	0.0436655	-0.22967	-0.230667	-0.815867	-1.18509	-0.455003	0.638551	1.38426	-0.0692181	-0.880962	-0.751854	-1.40777	-0.717535	-0.0255726	0.613988	-1.18419	0.740535
FBgn0015805	0.698929	-0.481919	0.589456	-2.10077	0.0872527	-2.28106	0.0339437	0.248862	-0.807174	-0.0151728	0.98261	-0.199008	-0.277854	-0.597173	0.722854	0.936659	0.355763
FBgn0015806	0.649214	-1.46977	-0.219628	-1.95705	-2.22752	-1.31227	-1.42725	1.53177	-0.239846	0.511187	0.154303	0.570811	-0.069585	-0.484537	0.803694	0.0667428	1.05244
FBgn0015816	0.296691	-0.518005	0.913295	-1.66073	0.331455	-1.89284	0.0050297	0.561287	-0.184244	0.249575	0.640508	0.132157	1.30158	0.1122	1.21175	1.12285	-0.16696
FBgn0015828	0.435147	-0.52324	0.831814	-0.599249	0.499494	-0.815977	0.780249	-0.721603	-0.41532	1.71037	0.519877	0.458681	0.382818	-0.821143	1.3425	0.797737	-0.138044
FBgn0015829	0.471137	-1.05831	0.522352	-0.506563	0.746431	-0.803604	-1.16286	0.561287	-0.447755	0.75085	0.692088	0.366744	1.19214	-0.832429	1.05363	1.17878	-0.153123
FBgn0015834	1.00248	-2.41775	0.904301	-1.43203	-0.296465	-1.42092	-0.23516	-0.15392	-1.30439	0.528949	1.62551	0.277505	1.37581	-0.69552	0.818137	1.29198	0.102148
FBgn0015872	0.32616	-0.120453	0.143163	0.165748	-1.93196	0.856462	-1.09065	0.248862	0.283741	-1.08614	-0.2482	-0.180294	-0.26559	1.18519	-1.75487	-0.604948	1.838
FBgn0015903	-0.535348	0.66193	1.00245	0.0340634	-0.213343	0.112038	-0.89105	1.03239	0.648218	-0.382198	-0.844692	-0.589809	-0.784366	0.68418	-0.614289	-0.766059	1.83988
FBgn0015904	-0.932224	1.06173	-0.549038	-0.0622605	-1.49202	0.458642	0.176935	0.561287	0.688059	-0.00292104	-1.41626	-0.835592	-0.616559	2.79997	-1.57371	-0.921258	1.59302
FBgn0015905	0.106819	0.142994	0.0178155	0.537912	0.743141	0.313778	1.20156	-0.15392	0.134631	0.874202	0.273339	-0.1513	0.531985	-0.403735	0.994857	1.05685	-0.228953
FBgn0015919	-0.344151	0.721941	-0.319778	-0.0474185	-1.12704	0.345013	0.126115	0.561287	1.35982	0.297318	-1.36692	-1.21142	-0.563265	3.09525	-1.65875	-1.16801	1.38503
FBgn0015924	0.923204	-0.70859	-0.219628	0.100909	0.172486	0.0466683	-0.0545323	0.248862	-0.877491	0.394141	0.0680444	-0.399123	-0.535239	-0.470673	0.985042	-0.791649	0.0322485
FBgn0015925	-0.0134433	0.409031	-0.376209	0.498007	-0.242876	0.618537	-0.336822	0.816557	-0.511483	0.797038	-0.0135201	0.384392	-0.395339	-0.881088	0.766346	0.472612	-0.201615
FBgn0015926	-1.4951	1.19174	0.0599141	0.302823	0.529579	0.137653	-0.24433	0.816557	2.22814	0.415788	-1.15418	0.845353	-0.90492	-0.8954	-0.158056	-0.442383	-0.18232
FBgn0015929	-0.530115	0.66017	-0.0139698	-1.66679	0.99604	-2.1288	-0.0441516	1.03239	0.224104	0.72229	-0.754286	0.213169	-0.314068	-0.703788	0.48251	0.337463	-0.178221
FBgn0015946	-0.0587971	1.14534	-0.241728	0.617511	-1.28632	1.11314	0.128267	-1.69203	-0.426316	0.0456682	0.217319	-0.0986558	0.955297	1.70697	-1.65939	0.541563	-2.06393
FBgn0015949	1.01446	-1.24473	-0.353567	-0.128718	-0.796428	0.143954	0.0510274	0.561287	-0.56871	0.601048	-0.0913152	-1.07319	-0.225168	-0.310343	1.27982	-0.620666	-0.18487
FBgn0016013	0.530715	0.843064	-0.186644	-0.428672	-0.429991	-0.305628	-0.298182	0.248862	-0.719749	0.986694	0.858002	0.955295	-0.0229134	0.824665	-0.712191	-0.115314	0.26761
FBgn0016031	0.642229	-1.00498	-0.0996337	0.36744	0.233273	0.31113	0.812347	-0.15392	0.0582596	-1.2083	-0.656435	-0.730744	-1.10146	0.83342	0.0374327	-1.43846	-0.179422
FBgn0016032	-0.200376	0.133238	1.18511	0.313556	-0.128463	0.380247	-1.3343	0.248862	1.0443	0.0939353	-0.641407	-0.0578647	-0.42554	0.357819	-0.79833	-0.78945	0.613369
FBgn0016036	-1.56045	1.03059	-1.44939	1.43044	-0.156588	1.58514	1.42974	-1.69203	0.0653575	0.425236	0.0618536	0.474156	-1.07496	-0.626914	-0.0434425	-0.304449	-2.06393
FBgn0016038	0.830307	-0.313598	0.904301	0.486282	0.292772	0.416654	-0.962616	-0.15392	1.26807	1.52864	-0.0856982	0.78518	0.150834	-0.572001	1.213	0.722535	-0.141352
FBgn0016047	-0.693116	1.18444	-0.490827	-0.612729	-0.721601	-0.401751	-0.64219	2.43045	2.33436	-1.49941	-0.77085	-1.13228	-0.824868	1.1784	-0.927905	-0.841457	0.115136
FBgn0016054	-0.828022	0.848704	-0.924284	0.0717955	0.154427	0.0221055	1.12351	-0.721603	-0.816021	0.619427	-1.01218	0.370114	0.23521	-0.0400031	-0.0345312	0.48511	-0.172259
FBgn0016059	0.406975	-0.111114	-0.490827	-0.0266211	-0.0985653	0.00598635	0.0108574	0.816557	-0.399981	0.396992	0.203037	0.940986	-0.262979	-0.757983	0.642012	-0.505633	0.610072
FBgn0016061	-0.383965	0.954662	-0.0780932	-0.721728	-2.35062	0.0535755	-1.15916	2.27472	-0.897935	-0.902654	-1.00844	-0.598808	0.0145138	1.53093	-1.75639	-1.354	1.48291
FBgn0016070	0.664137	0.52589	-0.376209	-0.416045	-0.214946	-0.36954	1.61046	-0.15392	-0.58492	0.311833	0.284759	0.19276	-0.987916	-0.748674	0.82735	-0.719785	0.531953
FBgn0016076	0.60795	-0.131006	0.101695	0.030204	-0.618729	0.251	0.965298	-0.15392	-0.529684	0.560641	1.25184	1.20916	0.587286	-0.661363	-0.0145613	0.570516	0.949635
FBgn0016078	0.0528825	0.358493	0.786023	0.297771	-1.25492	0.760335	-1.51548	1.03239	-0.794465	0.0996666	0.869636	0.534841	0.304442	0.0157012	0.216995	0.170024	1.16559
FBgn0016080	-0.384086	0.702773	0.326019	1.42084	0.595478	1.30995	0.979563	-0.15392	0.23026	-0.531312	-0.655349	0.0057513	-1.11738	-1.01367	-0.207605	-0.939402	0.458298
FBgn0016120	1.83458	-3.01629	2.04707	-0.52932	-0.474973	-0.399026	0.506322	-1.69203	-0.831049	1.26288	1.56123	0.0930179	1.24343	-0.353928	1.30818	1.34292	-2.06393
FBgn0016123	0.151723	0.458697	0.174062	0.251779	0.0123587	0.264991	0.234621	0.248862	1.22255	-0.396252	-0.271536	-0.243612	-0.578223	1.19793	0.229328	-0.736337	0.751118
FBgn0016126	0.730003	-1.11116	-3.31463	-0.205311	0.299751	-0.323111	-1.55391	1.38426	4.15096	0.609654	1.59158	0.449625	-0.146599	-1.72549	0.987054	0.469449	0.87061
FBgn0016131	-0.23287	0.739304	0.636895	0.330473	0.870624	0.0483997	-1.313	0.816557	1.99123	0.34695	-0.86366	1.41777	-0.61804	0.0137194	-0.121653	-0.671824	0.871363
FBgn0016641	0.696031	-0.0982801	-0.230667	0.239528	0.587324	0.050128	2.52111	-0.721603	-0.615304	0.640177	-0.0708068	-0.547344	-0.189243	-0.402357	0.902907	0.393732	-0.217035
FBgn0016672	1.18207	0.185173	0.702633	0.286852	-0.131401	0.35394	0.579651	-0.721603	0.363718	0.735549	1.03722	0.482547	1.79397	0.101423	0.957712	1.25204	0.507109
FBgn0016684	-1.34189	0.904563	-0.0352619	0.192896	0.112731	0.167232	-0.794008	1.03239	1.98069	-1.16312	-1.15277	-1.35664	-1.22514	1.30417	-0.205239	-1.01039	-0.0512855
FBgn0016685	0.912334	-1.08291	2.11259	-0.813453	-1.02629	-0.508247	-1.3705	-0.15392	0.449812	-0.259674	1.27935	1.21733	0.915617	-0.315498	-0.0641576	1.23778	1.44591
FBgn0016687	1.39164	-2.46154	1.17655	-0.789654	-0.191528	-0.775324	-1.39182	0.816557	-0.381192	0.994541	0.865798	1.1541	0.8048	-0.381815	1.02034	0.722172	0.306105
FBgn0016691	1.79025	-2.79099	1.52527	-0.654392	-1.50949	-0.167259	-0.897139	-0.15392	-0.962485	0.488351	1.84041	0.0957513	1.74238	-1.28795	0.947043	1.40092	0.215161
FBgn0016693	0.736961	-0.688693	1.8229	-1.93242	0.424474	-2.21047	0.0947357	0.248862	-0.108709	1.14681	-0.271316	0.956805	0.120032	-0.513285	0.336714	0.428205	1.30502
FBgn0016694	0.767566	0.696739	-0.0566361	-1.31702	-3.87875	-0.0478185	-0.216985	1.38426	-0.244662	0.360776	0.124029	0.821392	-0.259471	0.337143	-0.452858	-0.382452	1.89293
FBgn0016697	0.710558	-1.23182	0.636895	-0.0611924	0.30227	-0.171572	-0.0606211	-0.721603	-0.426776	0.458221	1.10745	0.71786	1.61257	-0.90323	0.756717	1.41122	-0.209259
FBgn0016698	0.435439	-0.96595	-0.0139698	0.459949	0.532992	0.304478	-0.36772	0.248862	-0.95654	0.341667	0.46954	0.869504	1.19229	-0.591267	0.911963	1.09369	-0.155971
FBgn0016700	1.46742	-3.12467	-0.241728	-3.41046	-3.04641	-2.60248	-1.68947	0.561287	-0.559819	0.821388	1.21428	0.70195	1.34475	-0.899055	0.963727	0.742331	0.54241
FBgn0016701	1.20866	-2.45279	-0.088853	-5.29124	0.00380259	-5.53644	-1.29896	0.248862	-0.307087	0.378442	0.818215	0.809036	0.965543	-1.17999	0.742476	1.15024	-0.14246
FBgn0016715	0.538567	0.475678	1.08147	-0.129867	0.630098	-0.359032	-0.572149	-0.15392	-0.19541	0.815464	0.96175	1.30767	0.553072	0.758359	-0.57224	-0.118845	0.468836
FBgn0016726	1.72815	-4.20282	1.95105	-0.605002	0.211933	-0.721082	-1.79079	-0.721603	-0.301832	0.210315	1.37974	0.700978	1.88117	-0.973949	0.93241	1.50994	-0.131499
FBgn0016754	-0.0110678	-0.0676429	-1.42191	0.538469	-0.959537	0.913554	0.554408	1.38426	-0.695411	0.0379915	-0.453321	0.657297	-0.054574	0.0943455	0.226771	-0.786558	1.5129
FBgn0016756	0.861441	-1.50665	0.101695	0.116891	0.119381	0.0840737	0.280482	1.53177	-1.00194	0.518169	-0.00289726	-0.660972	-1.17987	-0.678468	1.12381	-0.659933	-0.208404
FBgn0016762	0.103698	-0.702026	0.174062	0.964193	0.56596	0.832511	1.52987	-1.69203	-0.220875	1.00988	0.51442	0.239602	0.925289	-0.255722	0.774333	1.18297	-2.06393
FBgn0016794	0.149534	0.31371	-0.619709	-0.00930431	-0.446775	0.14709	-0.0236041	1.03239	-1.43676	0.305606	0.934493	0.393715	-0.27903	-0.702628	0.996596	0.179975	0.751895
FBgn0016797	-0.49327	0.470585	0.877229	-1.12607	-0.700554	-0.958599	2.53407	-1.69203	-0.840176	-2.14415	-0.205784	-1.15442	-1.35478	0.542988	-1.24544	-1.67102	-2.06393
FBgn0016917	0.60698	-0.755673	0.214993	0.408777	0.250984	0.350124	-0.427969	1.03239	0.0264092	-0.260659	0.939766	0.0432413	-0.884527	-0.0472684	0.883274	-1.20075	0.659393
FBgn0016919	-1.31944	1.3403	-2.16892	0.811602	0.22567	0.788534	-0.250668	1.21935	1.52587	-1.47803	-1.21822	-1.33397	-1.49673	0.336921	-1.3192	-0.902904	1.15915
FBgn0016920	-1.35543	0.882318	-0.30856	-1.81115	-1.11793	-1.54301	-0.337094	2.35475	1.09723	-0.868546	-1.38665	-1.67454	-0.898427	2.59972	-1.4428	-1.21987	0.945464
FBgn0016926	0.659288	-0.457447	1.12489	0.0653027	-2.94421	1.10545	-1.10082	0.248862	-0.605817	0.823041	1.24853	1.18456	0.536758	-0.642185	-0.186847	0.181901	1.70413
FBgn0016930	0.157215	0.130119	-0.175692	-0.886157	-0.884363	-0.63797	-0.315653	1.03239	-0.431013	-0.4454	-0.143696	0.169273	-0.015571	0.0687995	-0.374251	-1.13139	1.2813
FBgn0016970	-0.068301	0.186845	-0.398943	1.19123	-0.066447	1.29733	0.828142	-1.69203	-0.760497	0.722991	1.1211	0.959798	1.33088	-0.613635	0.772614	1.24575	-2.06393
FBgn0016983	0.703849	-0.276088	-0.924284	0.123906	0.15349	0.0790557	-0.465924	1.38426	-0.421922	0.552359	0.142573	0.359001	0.386628	-0.376754	0.937108	0.701014	0.104088
FBgn0017397	0.255886	-0.654575	0.711961	-0.358316	-2.735	0.578904	-1.3355	1.21935	-0.82378	-0.412384	-0.767785	-0.138225	-0.377328	0.451656	-1.56519	-0.998927	1.74377
FBgn0017414	0.306437	-0.346033	-0.0352619	1.15792	1.92046	0.562595	-0.181287	-0.721603	3.59604	0.840221	1.14457	1.23364	-0.131498	-1.4024	0.383398	1.04597	-0.217035
FBgn0017429	0.563333	-1.01079	0.560797	0.354601	-0.11107	0.417845	-0.231735	0.248862	-1.17549	1.33357	0.898746	0.531474	0.67215	-0.501907	1.14506	0.909781	-0.214428
FBgn0017430	0.0188463	-0.244024	0.702633	-1.08312	0.333507	-1.27195	-0.89181	0.248862	0.522955	0.635193	1.35967	-0.085541	0.655898	-0.768739	0.764154	1.05599	-0.122917
FBgn0017456	-0.736751	1.12034	0.975851	-0.536436	0.91373	-0.893654	0.281453	-1.69203	0.203495	-1.35289	0.361294	0.0585568	-1.31486	0.641211	0.279696	-1.23127	-2.06393
FBgn0017457	0.561557	-0.826594	0.975851	-1.47544	0.984793	-1.91784	0.0566789	-0.721603	0.106256	-0.132931	1.14608	0.428333	1.43168	-0.660085	0.544643	1.4453	-0.138044
FBgn0017482	0.18715	0.312617	-0.987262	-0.219139	-0.728867	0.0238804	-0.472458	0.561287	2.02935	-0.706251	-0.0175045	0.174893	-0.0206249	-0.10026	-0.200913	-0.0386364	0.0215456
FBgn0017549	1.24527	-0.359947	1.15078	-1.27236	0.385047	-1.49235	-0.549414	-0.15392	-0.955877	0.063941	0.846659	0.67809	1.32996	-0.600101	0.49871	1.04097	0.21059
FBgn0017550	0.708829	-1.10151	-0.849643	-0.492832	-3.05522	0.546011	-0.629697	1.03239	-1.57145	0.717934	-0.267909	0.0880955	-0.866237	-1.15922	0.698389	-0.767793	0.446296
FBgn0017551	0.141525	0.128805	0.0178155	0.860477	0.316753	0.809567	1.75245	-1.69203	-0.236196	1.0143	1.08421	-0.158469	1.24904	-0.268968	1.05131	1.30155	-2.06393
FBgn0017556	-1.66453	1.1094	1.2022	0.762185	0.498389	0.640626	-0.618684	-0.15392	-0.144839	-1.89042	-1.58739	-1.88621	-0.797423	1.84865	-1.54277	-1.18586	0.124895
FBgn0017558	0.452448	-0.50991	0.0912794	-1.47544	-0.725873	-1.31915	-0.8865	0.816557	-0.156143	0.941599	0.958837	1.82834	0.149301	-0.238076	0.766679	0.0312285	1.15428
FBgn0017561	-0.197378	1.0096	-0.186644	-0.133324	0.680139	-0.380161	0.402594	0.816557	1.89053	-0.907434	-0.762123	0.302215	-1.59017	0.994604	-0.716696	-1.34793	1.04202
FBgn0017567	1.50616	-1.72102	0.868176	-1.25665	-0.0661091	-1.31915	-0.841252	-0.15392	-0.36658	0.509892	1.72946	0.407748	1.86635	-0.682328	0.979591	1.41223	0.137658
FBgn0017572	1.12873	-2.68424	1.73838	-1.67902	1.69046	-2.37703	1.46533	-1.69203	-0.0957653	1.31245	0.506436	0.211977	0.570462	-0.627485	0.899196	1.25059	-2.06393
FBgn0017577	-0.988315	0.908781	0.112091	-1.31702	0.305676	-1.50895	0.543436	0.248862	-0.613012	0.163072	-1.29831	-0.594394	-0.874968	-0.526779	-0.809745	-0.395963	-0.206697
FBgn0017579	1.93739	-3.31906	1.98077	-1.95705	-4.73981	-0.43223	-1.66965	0.248862	-0.771209	0.993908	1.53878	1.00926	1.73331	-0.99859	0.843529	1.19386	0.460071
FBgn0017581	1.9652	-1.81247	-0.331018	0.162403	-1.28658	0.626277	0.372021	1.03239	-1.51137	1.04892	1.58423	1.4649	0.437222	-0.654357	0.886207	0.256442	1.16383
FBgn0017590	-0.113368	0.983177	0.0283702	-0.326472	-2.47977	0.522745	-1.26854	1.53177	-0.453226	-0.356872	-0.868326	-0.246962	0.275001	1.5863	-1.54036	-1.11269	1.79013
FBgn0019624	2.07253	-2.26928	1.89864	-0.243524	-0.368919	-0.129265	0.242114	-1.69203	-0.790741	-0.76469	1.80104	0.652734	2.19768	-0.96697	0.976526	1.37773	-2.06393
FBgn0019637	0.538764	-0.800382	-0.52568	0.396504	0.917183	0.102258	0.527055	0.248862	0.451856	0.408588	0.847181	0.931964	1.06328	-1.00351	0.693479	1.17162	-0.0822781
FBgn0019643	0.681214	0.53542	1.77696	0.246439	0.489394	0.092381	-0.918648	0.248862	0.288479	0.536776	0.416869	0.767655	-0.0301919	1.4313	0.337021	-0.0521121	0.832124
FBgn0019644	1.64241	-1.50465	1.87603	-1.63104	-1.93328	-1.0648	-0.672827	-0.15392	-0.894825	-0.382024	1.88815	0.641214	2.12038	-0.800458	0.76353	1.41978	0.230076
FBgn0019650	0.296843	0.854932	-4.14539	-0.035922	-0.585599	0.167232	-1.11653	1.38426	2.66843	0.279131	0.016799	0.879292	0.116536	1.61185	-0.403939	-0.00470325	1.34178
FBgn0019662	1.05817	-0.713596	0.275829	-1.84736	-1.58771	-1.42092	-1.44783	1.03239	-1.44376	0.53385	0.25351	1.07549	0.594513	-0.699909	0.331689	0.491328	0.727
FBgn0019686	-0.524288	0.914477	0.0389048	-0.959414	0.180389	-1.08639	-0.761154	0.816557	2.38498	-0.0957374	-0.992778	-0.259815	-0.970219	-0.496721	0.119884	-0.218407	0.199113
FBgn0019809	-1.47683	1.33148	-0.208612	0.267615	-0.310254	0.394971	0.285492	0.248862	-0.0715328	-1.07345	-1.63862	-2.1496	-1.15288	2.48129	-1.61142	-1.3908	0.842676
FBgn0019886	1.06234	-3.07935	0.122468	0.144637	0.267234	0.0621421	1.02648	0.248862	-0.135454	0.245541	0.319649	0.78	0.501378	-0.00760545	0.919989	0.436438	0.757912
FBgn0019890	0.932587	-1.92099	0.850025	-0.487735	-0.0873076	-0.490178	0.91702	0.561287	-0.807143	0.512266	0.503391	1.01673	0.583333	-0.45902	1.00988	0.500917	0.191032
FBgn0019925	1.28664	-1.69139	1.30363	-1.80407	-0.250083	-1.84465	-0.945976	0.248862	-0.503353	0.830861	0.545629	1.24692	0.479314	-0.671188	0.929178	0.81656	0.523309
FBgn0019932	0.541679	-0.195994	-1.86385	-0.0526919	0.881854	-0.366902	-1.40867	1.03239	1.16727	1.01306	0.946654	0.736791	-0.289213	-1.91329	0.77022	0.263608	0.177784
FBgn0019936	2.17879	-3.94763	1.87603	-2.42319	-2.99221	-1.55172	-2.15128	0.248862	-0.611513	1.01853	1.65342	1.24	1.35324	-0.909033	0.662695	1.17927	0.357245
FBgn0019938	0.37761	0.0257217	-0.899291	-0.13217	0.713609	-0.390897	0.378229	1.53177	-0.66224	-0.22114	-0.744966	-1.03873	-0.805744	-0.874932	0.817888	0.203117	-0.204149
FBgn0019948	1.27184	-1.84235	0.473918	0.383406	-0.477319	0.577893	-1.53289	1.21935	0.0278578	0.948642	0.650233	1.3481	0.318225	-0.966982	0.863309	0.511881	0.430294
FBgn0019949	0.391527	-1.07123	1.05525	-1.74934	0.387348	-1.99691	-0.345409	0.248862	-0.617552	0.671594	0.370447	0.444519	1.13153	-0.535874	0.937259	1.38523	-0.172259
FBgn0019957	0.833225	-0.608995	1.15939	-0.166221	-0.134689	-0.129265	0.701744	-0.721603	-0.401698	1.53465	1.43883	-0.463453	0.45951	-0.318514	1.3318	0.963078	-0.144684
FBgn0019982	1.03364	-1.05288	1.61309	0.456299	1.05161	0.118504	-0.7693	0.248862	-1.40256	0.972669	0.835477	1.23214	1.5557	-0.548072	1.15682	1.02976	-0.127188
FBgn0019990	0.0128558	0.195417	-0.297365	-0.323631	0.884023	-0.655453	0.329215	1.53177	-0.650039	-0.0593353	-0.360386	-0.692341	0.0250361	-0.572486	1.04253	0.474738	-0.134396
FBgn0020018	0.244275	0.255509	0.336003	0.0445944	1.42793	-0.452128	1.96829	-1.69203	0.208564	1.48633	0.237982	0.0283179	0.250076	-0.189636	0.815893	0.837223	-2.06393
FBgn0020235	1.46014	-3.12068	2.04707	-0.7283	-1.84528	-0.131338	1.26824	-1.69203	0.450622	0.265346	1.95757	1.26178	2.26155	-0.469634	1.17758	1.63129	-2.06393
FBgn0020236	1.18056	-1.18815	0.385654	-1.38609	0.180698	-1.54301	0.106603	1.21935	-0.997225	1.12808	0.511568	0.234664	-0.546542	-0.482927	1.1355	-0.270532	0.601483
FBgn0020238	2.14044	-1.89045	0.895292	-1.52098	-3.40505	-0.43223	-0.990767	0.248862	-0.768415	0.537697	1.8484	1.48197	0.655758	-0.896643	0.760644	0.62867	1.27809
FBgn0020240	0.381443	-0.180525	-0.376209	-0.648324	0.285329	-0.791385	1.24549	0.816557	-0.736665	-0.0883971	-0.416453	-0.126678	-1.40255	-0.96077	0.911142	-0.621491	-0.0976982
FBgn0020245	-0.363782	0.296421	-0.132102	-1.0994	-1.84369	-0.526652	-0.772244	1.53177	-0.582004	-0.409726	-0.7918	0.179942	0.0837305	0.497513	-0.305786	-0.523953	1.89942
FBgn0020248	-1.82719	1.2953	0.275829	-0.766452	-0.552453	-0.624204	-0.909392	1.03239	1.57324	-0.0284272	-1.35004	-0.654319	-0.894533	1.87058	-0.545933	-0.990555	1.34509
FBgn0020249	1.01151	-2.45114	0.683931	-1.79008	-0.0454049	-1.89284	-1.38452	1.03239	-0.7264	0.748047	1.02473	1.12751	0.235507	-0.205443	0.769474	0.271914	0.356875
FBgn0020255	1.43879	-1.56922	1.42786	-2.28283	-1.02202	-2.08285	-0.242032	-0.721603	1.00399	0.957502	0.787908	1.25332	0.308054	-0.934523	0.40916	0.16894	-0.0764837
FBgn0020257	0.773805	-0.219759	0.589456	-1.28032	-0.497934	-1.18985	2.15409	-1.69203	2.86433	1.09835	0.58625	1.4532	0.813506	1.60868	-1.45325	0.27529	-2.06393
FBgn0020258	-1.02627	1.10799	-0.655385	-0.0380017	0.507907	-0.218036	-0.577066	1.03239	0.759277	-2.09899	-1.49784	-1.65922	-1.24697	1.22393	-1.67774	-1.30683	-0.0531049
FBgn0020270	-0.179768	0.468465	-0.376209	0.608251	1.05342	0.280155	-0.0400195	0.561287	0.473542	-0.121522	-0.318437	-0.840872	0.0622424	0.543767	0.673845	0.425578	-0.207336
FBgn0020272	-0.530309	0.793389	-0.0352619	0.615461	0.314689	0.548099	0.608525	-0.15392	-0.642967	0.618746	-0.355337	0.121892	0.106187	0.21861	0.468678	0.889496	-0.217035
FBgn0020279	1.03052	-0.949809	-0.679298	0.139498	-1.28163	0.600899	-0.463301	2.00288	-1.04672	0.804037	-0.0252732	0.102099	-0.814312	-0.578761	0.921498	-0.664176	0.543545
FBgn0020280	-1.87058	1.04019	-1.87871	1.73116	-0.282378	1.95096	1.01365	-0.15392	2.17004	-0.841592	-1.35286	-2.09112	-1.27149	2.78081	-1.51401	-1.34428	-0.165207
FBgn0020299	-0.0339781	0.446515	0.617968	-0.21661	1.03077	-0.593914	0.475384	1.03239	0.485426	-1.3682	-0.784715	-0.61222	-1.00945	1.02315	-1.31672	-1.16977	1.63883
FBgn0020300	-0.460427	0.835563	-1.0254	0.251018	-1.19467	0.688818	-0.918648	-0.15392	-0.326206	-0.712478	-1.1393	0.231871	-0.338614	0.518965	-1.8417	-1.00097	1.4668
FBgn0020303	1.37697	-0.716466	1.6604	-0.251361	1.08364	-0.648423	-1.00792	-0.721603	1.15192	0.783311	1.69163	2.19157	1.49615	-0.0401905	-0.862865	0.987695	1.28121
FBgn0020305	0.569523	-0.592852	1.26159	-0.192916	1.4149	-0.70241	1.49148	-1.69203	-0.407318	1.26127	0.484625	0.801066	0.948964	-0.223001	0.796603	1.1573	-2.06393
FBgn0020309	0.860389	-0.426648	0.0912794	-0.428672	-1.52479	0.0773773	0.299143	0.816557	-0.00392095	0.160312	0.225879	-0.172187	-0.909149	-0.0973706	0.497938	-1.0895	0.917779
FBgn0020312	0.122975	-0.134505	-0.319778	-0.272588	0.440034	-0.446402	1.32242	-0.15392	0.00504822	0.369715	1.27485	0.542311	0.246359	0.185568	0.871913	0.0960225	-0.190383
FBgn0020370	0.578807	-0.673449	0.355917	0.177363	0.119855	0.14709	-0.241149	1.89912	-0.494874	0.738627	0.591952	0.2116	0.305898	-0.462233	1.09231	0.588942	0.194482
FBgn0020372	1.85573	0.669597	0.886268	-1.97383	-2.11555	-1.37601	-1.19379	0.561287	-0.457512	0.587706	1.07369	1.08618	1.77066	-0.24104	0.486165	0.737197	0.399587
FBgn0020381	0.389261	-2.2346	-0.0780932	1.17487	0.533265	1.0692	-0.358011	0.561287	2.90704	1.01985	0.322676	0.614184	0.411226	-1.28949	0.842122	0.606719	-0.138044
FBgn0020385	1.0794	-0.365802	0.39553	-0.353908	0.629307	-0.597234	0.153655	1.03239	0.102996	-0.776126	2.1265	1.42002	0.452115	-0.495359	-0.00106165	0.59585	0.826887
FBgn0020386	0.802586	-1.3493	0.070389	0.104484	-0.236765	0.194461	-0.0878882	1.03239	-0.944905	0.486002	0.854033	1.41815	0.603129	-0.551648	0.112929	0.246683	1.37312
FBgn0020388	0.403011	-0.580068	0.444652	-0.444703	0.00165947	-0.475369	1.12811	-0.15392	-0.98287	0.567318	0.490496	-0.241724	0.559185	-0.617531	1.08202	0.392181	-0.209259
FBgn0020389	-0.032141	-0.412279	0.940191	-1.14659	0.0665411	-1.25239	-0.161575	0.816557	-0.941735	0.431779	-0.151997	0.697957	0.513133	-0.468509	0.421035	0.258729	1.51153
FBgn0020391	-0.109432	1.03336	0.608481	-0.610791	0.306712	-0.75952	0.524994	0.248862	-0.642839	0.602623	0.520457	-0.397235	-0.248524	-0.229886	1.11114	0.0126364	-0.177022
FBgn0020392	0.396326	-0.148684	0.275829	-0.288836	0.360919	-0.435048	0.922719	-0.721603	-0.252932	0.419911	0.47494	0.565093	1.33952	-0.365414	0.452543	1.2059	0.747996
FBgn0020399	-2.24614	0.962461	-1.81951	1.77865	0.0308624	1.89149	-0.0504868	-0.15392	-0.575922	-0.96545	-0.894425	-0.526447	-1.34048	-0.810756	0.477059	-0.897546	-0.141352
FBgn0020407	-0.192706	0.394932	-0.286193	-0.09268	0.448345	-0.257319	0.881061	-0.15392	-1.49654	0.456854	-0.764037	-0.303305	-0.2068	-0.646492	0.85617	0.311671	-0.179422
FBgn0020412	0.265953	-0.527399	-0.800436	0.711823	0.0842117	0.732173	0.45165	1.03239	-0.852982	1.14767	-0.611503	1.25072	-0.18654	-0.985265	0.547914	-0.707024	1.1734
FBgn0020414	1.23384	-0.786859	-0.727436	0.120405	0.448907	-0.0289322	0.2153	-0.15392	1.33719	0.367368	1.61855	0.930661	0.192051	1.95103	-0.0664318	-0.271339	0.266709
FBgn0020415	1.14921	-0.181796	-0.30856	0.170744	0.198128	0.113658	0.211915	-0.15392	1.37762	0.394417	1.47133	1.42949	0.0208938	1.80299	-0.689172	-0.45866	1.01499
FBgn0020416	1.19961	0.208705	-1.08954	0.626171	0.592406	0.462061	0.814614	-0.721603	0.777481	0.494831	0.643238	1.21253	0.387552	2.12601	-0.616477	-0.263506	-0.118686
FBgn0020440	0.309856	-0.202019	-1.93856	-0.0495242	-0.233714	0.029186	-0.362983	2.09947	-1.03315	0.695807	-0.122108	-0.435236	-0.806271	-1.25897	1.0398	-0.10068	-0.121401
FBgn0020443	0.879361	-1.45481	-0.30856	-0.605002	-1.94315	0.0362161	-0.54539	1.03239	-0.451082	0.23151	0.0691608	-0.186931	-0.416039	-0.90871	1.02747	-0.321652	0.717218
FBgn0020445	-0.631355	0.626116	0.265736	-0.166221	-1.43256	0.326912	-0.277466	1.21935	0.195243	-1.40047	-1.36869	-1.30501	-1.03021	0.835135	0.0494196	-1.53787	1.41588
FBgn0020493	0.275213	-0.290459	-0.50242	1.07599	-1.77049	1.77394	-0.443277	0.816557	0.0666961	1.15123	-0.412608	1.35554	-0.654097	-0.145523	-0.252808	-0.893473	1.38057
FBgn0020496	0.892985	-0.689242	0.493342	-1.94876	-3.03519	-1.02298	-0.937333	1.03239	-2.05266	0.630951	-0.151006	0.387567	-0.547817	-0.613776	0.646515	-0.926045	0.939879
FBgn0020497	0.786102	-0.545024	0.444652	-1.69141	-0.552453	-1.61488	0.492339	0.816557	-0.987186	1.00728	0.00704873	-0.579975	-0.570037	-0.846103	1.17626	-0.191105	-0.0171885
FBgn0020506	-1.54711	1.05187	0.655757	-0.00226719	0.256411	-0.0926785	0.987654	-0.721603	1.08755	-1.76945	-0.186784	-1.53148	-1.68168	1.07592	-0.894872	-1.32259	-0.224946
FBgn0020508	-1.37532	0.685957	1.395	-0.255304	0.395959	-0.412726	-0.000820825	-0.721603	2.43179	-1.26674	-0.864975	-1.39218	-1.28812	0.973877	-1.33404	-1.53187	0.434593
FBgn0020510	0.90712	-1.53732	0.305998	-1.61367	-0.166552	-1.66261	-0.706907	0.816557	-0.763145	0.973232	-0.0888139	-0.490445	0.59879	-0.316774	1.09489	0.647716	0.121927
FBgn0020513	1.60258	-0.208149	0.608481	-0.689552	0.521231	-0.920967	-0.58943	0.561287	1.61041	0.509191	2.03288	1.61771	0.0559564	-0.951157	0.645982	-0.201477	0.463597
FBgn0020521	0.620662	0.443136	1.10756	-0.593532	-0.675881	-0.396309	-1.09674	1.21935	0.363723	-0.846229	-0.860586	-0.178855	-1.01103	0.98263	-0.753736	-0.909524	1.06139
FBgn0020545	0.466593	-0.229013	0.95805	0.0464963	0.455369	-0.110802	-0.212476	-0.15392	-0.727383	0.966978	1.94551	1.85467	1.71421	-0.337243	0.600597	1.31656	0.403613
FBgn0020616	0.443767	0.102997	-0.643468	-1.24119	1.23791	-1.75479	-0.183935	1.53177	-0.406607	0.589281	0.319115	-0.475101	0.171288	-0.793204	1.08494	0.670623	-0.200773
FBgn0020617	-1.12524	1.25236	0.143163	0.0809925	-0.516915	0.267766	0.198294	0.816557	1.11818	-0.0567822	-1.20307	-1.59831	-0.726766	2.97458	-1.63944	-1.07888	1.63513
FBgn0020618	2.43915	-3.8369	2.26252	-1.76949	-2.38091	-1.05418	-0.272185	-0.15392	-0.285207	0.281833	1.81407	1.50374	2.29609	-0.790218	0.819969	1.29168	0.460071
FBgn0020620	0.619864	-0.72057	0.225179	-0.345156	0.110511	-0.407223	-0.453445	1.03239	-1.35592	0.897055	-0.138724	0.206507	-0.613212	-0.587499	0.8599	-0.181224	0.597295
FBgn0020621	0.455972	-0.162865	-0.110436	-0.337925	-0.770033	-0.0906851	-0.109345	2.00288	-0.23176	-0.443227	0.183475	0.216338	-0.502735	0.0190627	0.267478	-0.432089	1.37218
FBgn0020622	0.445367	-0.549692	0.163781	0.536236	0.983399	0.228195	0.42039	-0.15392	-1.62854	0.439922	0.0234922	1.23554	0.739389	-0.396089	-0.161621	0.768744	1.22093
FBgn0020626	0.903098	-1.91213	1.06401	-0.263241	1.37141	-0.763447	1.67997	-0.721603	-0.567865	1.32734	-0.0537005	0.188106	0.756861	-0.318692	0.759802	0.653433	0.0615094
FBgn0020633	-1.00381	0.830726	0.214993	-1.50046	-0.1385	-1.55172	0.183167	0.561287	-0.0728109	-0.0255123	-1.46052	-1.15927	-1.13739	-0.0452968	-0.379224	-0.606841	-0.151423
FBgn0020647	0.128778	-0.595937	-0.0352619	-0.531094	-1.22719	-0.135497	-0.325964	1.66522	-0.887813	0.110213	0.0132895	0.314281	-0.280565	-0.203931	0.432718	-0.520854	1.55851
FBgn0020655	0.729209	-1.29551	0.617968	0.0175483	-0.166552	0.0773773	-0.459654	0.561287	-0.467315	1.23457	0.328385	-0.075398	0.562654	-0.395709	1.06582	0.962267	0.107942
FBgn0020756	-0.921967	1.04013	-0.132102	-0.811045	0.711177	-1.11406	2.20922	0.248862	-0.0891998	0.749602	0.466085	0.431042	0.373827	-0.29945	0.368486	0.504057	-0.177022
FBgn0020766	0.447379	-0.871073	0.665164	-0.385212	0.0550761	-0.42942	0.861435	-0.721603	-0.0683813	0.638249	0.223785	-0.166672	0.917883	-1.08184	1.07079	0.739988	-0.131499
FBgn0020767	0.710425	-0.422545	-0.088853	-1.52098	-3.11918	-0.529753	-0.599895	0.561287	-0.450941	0.201184	-0.587702	-0.3358	-0.69154	-1.20566	0.172862	-0.126349	1.15219
FBgn0020907	0.603432	0.841611	1.57334	-1.10269	-1.51316	-0.644926	-1.51664	0.248862	-0.203414	-0.865234	-0.234711	-0.295153	-0.169755	1.49991	-1.41706	-0.77208	1.13833
FBgn0020909	0.0794054	0.00970394	0.0178155	-0.748302	-0.458214	-0.63797	0.00891737	-0.15392	0.97935	1.12358	0.077271	0.462323	-0.116896	-1.06053	1.0792	0.824565	-0.19784
FBgn0020910	2.00146	-3.26621	2.28361	-1.70397	-2.15617	-1.0648	-1.0774	1.03239	-0.699729	0.980266	1.86248	0.738896	1.1231	-0.895787	0.853033	0.870044	0.483638
FBgn0020912	-0.886239	0.791729	0.570367	-1.21848	-1.04659	-0.934911	0.106603	0.561287	0.792482	-0.328553	-1.62751	-1.69824	-1.0459	2.66697	-1.77972	-1.37738	1.5886
FBgn0020930	0.546596	-0.673073	0.204789	-0.439865	-0.202325	-0.399026	0.0707147	0.248862	-0.593724	0.99741	0.838254	0.580719	0.856743	-0.762862	1.05793	0.987894	-0.222293
FBgn0021742	-0.56086	1.11792	-0.8373	0.130868	-0.548437	0.333415	-0.697536	1.03239	-1.34535	-1.79875	-0.830349	-1.35981	-0.816001	0.781569	-0.908284	-1.33727	0.0822825
FBgn0021750	0.188561	-0.193842	0.245494	0.104484	-0.245396	0.198927	1.77406	-1.69203	-0.607144	1.25376	0.405433	1.14232	1.03913	-0.489451	-0.103152	0.962732	-2.06393
FBgn0021761	-0.13618	0.600149	-1.0254	0.551206	0.105271	0.553301	-0.170304	1.78705	-0.67992	0.361922	-0.590256	-0.331786	-0.402208	-0.769257	0.654414	0.413024	-0.179422
FBgn0021765	1.03579	-1.30272	2.0981	-1.14659	-0.114506	-1.18381	0.0050297	-0.721603	0.413432	1.23923	2.32172	1.89657	1.568	-1.14091	0.719641	1.35456	0.815959
FBgn0021767	-2.47933	1.12408	-0.164763	0.224767	-0.165851	0.299125	-0.363979	1.03239	0.923834	-1.49651	-1.5498	-2.0454	-1.27826	1.62447	-1.49699	-1.3818	0.889988
FBgn0021768	-0.519317	0.360946	0.665164	0.148047	-0.707552	0.408278	-0.971567	0.561287	0.212277	-0.0932499	-0.290233	-0.129141	0.364035	-0.768602	0.180725	0.903613	1.48935
FBgn0021795	1.28705	-2.04819	1.7151	-1.07348	-0.876685	-0.836948	-0.633528	-0.721603	0.561072	0.770931	1.72443	0.834886	2.2512	-0.508947	0.823957	1.35285	-0.201615
FBgn0021800	1.08741	0.145649	-0.667329	-0.642295	-2.84016	0.312454	-0.356523	0.248862	-1.86703	1.0005	0.178689	0.426973	-0.410959	-0.861631	0.513975	0.520069	0.0137435
FBgn0021818	0.377346	-0.0749262	-0.788202	-0.0505789	0.287861	-0.154431	2.09853	-0.15392	-1.31581	0.661868	1.06652	1.07403	0.813866	-0.27777	0.500037	1.39326	0.0822825
FBgn0021825	1.06436	-2.65449	0.98473	-0.880955	0.733246	-1.19593	-0.00669434	-0.15392	-0.49867	1.11736	1.21995	0.476572	1.13581	-0.701292	1.15607	1.11602	-0.0940931
FBgn0021847	0.3306	-0.33888	-0.949389	-0.855375	0.708229	-1.16001	-0.445907	1.38426	-0.374156	0.282625	0.0835028	-0.501859	0.542928	-0.576794	1.00401	0.576632	0.251569
FBgn0021856	0.467557	-1.37173	0.39553	0.142071	0.373081	0.0203274	-0.897139	0.248862	-0.314546	0.696184	0.975528	1.06871	0.891535	-0.948872	0.941206	1.13889	-0.172259
FBgn0021874	0.180692	-0.527398	-0.560754	-0.820714	0.00314334	-0.875857	-0.0636749	0.248862	-0.105557	0.892417	0.206784	-0.541907	-0.0385937	-0.728792	1.09216	0.654007	-0.214428
FBgn0021875	0.247508	-0.873319	0.522352	0.605663	0.790476	0.370308	-0.142119	-0.15392	-0.667787	0.753249	0.934258	0.23192	1.09973	-0.422254	0.779425	1.31691	-0.228953
FBgn0021895	1.20229	-1.53537	-0.364877	-0.715203	-2.05038	-0.0440123	-0.401824	-0.721603	-3.13406	-1.33969	-0.923357	-0.952518	-1.03453	-1.46242	-0.385057	-0.143731	1.33829
FBgn0021906	1.18942	-1.49747	0.345969	-0.248741	-0.214768	-0.191218	-0.672827	-0.15392	-0.554732	0.271609	1.91789	0.611786	1.74898	-0.899767	0.959727	1.27858	0.539447
FBgn0021944	0.063692	-0.00899533	1.24469	-0.117305	1.30369	-0.58402	1.67425	-1.69203	1.6956	1.30802	-0.0192192	0.685315	0.550198	-0.504052	0.559544	0.933873	-2.06393
FBgn0021967	1.43244	-1.19723	1.64468	-0.614671	-1.27123	-0.209016	-1.30363	-0.15392	0.637448	0.227165	1.16146	0.239179	1.71051	-0.498215	1.13385	1.28088	0.391428
FBgn0021979	1.3185	-1.76355	1.27003	-0.10603	-0.54583	0.0790557	-0.638908	0.561287	-0.120301	0.77544	1.01836	1.57728	1.08516	-0.51577	0.473155	0.860368	0.879494
FBgn0021995	0.314775	-0.282933	0.415232	-0.942625	0.799923	-1.2852	0.306479	0.561287	-0.496259	0.302836	-0.294527	-0.271275	-0.0566913	-0.645377	0.823502	0.665658	-0.00842908
FBgn0022023	1.36464	-2.72153	1.42786	-1.38161	0.0691183	-1.50062	-0.181287	-0.15392	-0.864345	1.16561	1.89358	1.18461	1.00334	-0.402465	0.6483	1.15981	0.355021
FBgn0022027	0.922205	-1.39484	0.931241	0.324165	0.767222	0.0773773	-0.563583	-0.721603	-1.21688	-0.0723092	1.39342	1.1839	1.80757	-1.11099	0.488974	1.36695	-0.25804
FBgn0022029	0.142209	0.244472	-0.387565	-0.650342	-1.50949	-0.16511	-0.677429	1.21935	-0.67742	0.348145	0.778885	1.27895	-0.16331	-0.950557	0.68696	0.179435	0.713275
FBgn0022063	0.738448	-1.48219	-1.73187	0.444646	-0.502273	0.652896	0.473057	1.66522	-1.18617	0.819885	0.845309	-0.658971	-1.08512	-0.717655	1.13922	-0.123125	0.542853
FBgn0022069	0.560143	-0.134397	0.531988	0.580968	0.484678	0.451766	2.51894	-1.69203	-0.798464	0.693729	-0.0657829	-0.276592	0.613041	-0.0198594	0.62788	0.918124	-2.06393
FBgn0022153	0.339	-0.440773	-0.703315	-0.077345	0.0495692	-0.0986829	0.333387	1.38426	-0.661259	0.407491	-0.0140783	-0.0056428	-0.0736819	-0.483161	1.02551	0.508706	0.17517
FBgn0022213	-0.0439348	0.435476	-1.28656	0.043642	0.227801	-0.0326807	0.132869	1.03239	-0.386357	-0.0707601	0.782015	0.405298	-0.940399	-0.590438	0.931265	0.0149898	0.173373
FBgn0022224	0.720155	-2.17991	0.070389	-2.55639	-0.467166	-2.55309	-2.45629	-0.15392	-0.230624	-0.354206	0.861587	1.87026	1.31796	-1.52058	0.65922	1.45059	-0.179422
FBgn0022238	1.26725	-1.4152	-0.286193	-6.30566	-3.73274	-5.53644	-1.63718	-0.15392	-0.425272	1.04074	0.262296	0.697986	-0.647273	-0.953207	0.709573	-0.270571	0.413523
FBgn0022246	0.224885	-0.645337	-0.398943	0.474405	0.419647	0.360267	-1.13756	0.561287	-0.853628	1.1622	-0.162575	0.370312	0.395409	-0.911294	0.697372	1.00449	-0.213131
FBgn0022268	0.960433	-1.51348	1.09888	-2.01719	-0.825508	-1.86845	0.766279	-1.69203	-0.290877	0.793117	0.862611	1.06319	1.07988	-1.02416	1.20844	1.30229	-2.06393
FBgn0022288	0.58238	-0.458713	-0.331018	0.515892	1.4481	0.0431965	1.9074	-1.69203	-0.776264	0.948693	0.31479	-0.257294	0.613402	0.0435313	0.737777	1.13414	-2.06393
FBgn0022338	0.00746615	0.664715	1.23622	-0.313755	0.468107	-0.499171	-0.630547	-0.15392	-0.339405	1.59611	0.243572	0.580752	0.330126	-0.575661	0.921366	0.518473	-0.148041
FBgn0022343	0.92427	-1.75314	1.11624	0.382746	-0.332087	0.52595	-0.94047	0.248862	-0.411492	0.932926	1.32164	0.558876	1.27531	-0.61256	0.932423	1.2071	-0.0431871
FBgn0022344	0.787553	-0.79791	1.05525	-0.00728822	1.38474	-0.493167	0.133635	-0.721603	0.257702	0.0549606	1.78934	0.267754	2.08087	0.300791	0.791662	1.55011	-0.224946
FBgn0022349	0.8007	-1.04524	-1.08954	1.20759	-1.00804	1.64635	-0.382025	0.561287	-0.927127	0.00144165	-8.42163e-05	0.812976	0.101377	-0.70376	0.54246	0.525939	0.541301
FBgn0022355	2.21103	-0.201701	1.58927	0.570256	0.887753	0.297782	0.0096937	0.561287	2.04265	0.231287	2.55391	0.883018	-0.193533	-0.141076	0.480932	-0.463212	0.0430743
FBgn0022382	0.5231	-0.639006	0.749116	-1.43203	-2.39443	-0.691374	-1.52366	1.53177	-0.66059	0.216126	-0.280076	0.257813	-0.120899	-0.152946	-0.343171	-0.813756	0.995624
FBgn0022700	-1.84755	0.914143	0.00724069	0.294872	-0.215124	0.391311	-0.478901	0.561287	1.14852	-1.39398	-1.64422	-1.74253	-1.12671	1.33271	-1.57669	-1.09115	-0.201615
FBgn0022702	-0.310817	0.493155	1.46052	0.347771	0.253699	0.282888	-0.0759526	0.248862	1.25036	-0.426982	-1.21319	-1.06483	-0.815863	0.614137	-0.76957	-0.8743	-0.0378671
FBgn0022709	0.740103	0.235057	1.0201	0.0736422	-0.905018	0.397404	-1.52474	0.561287	-0.736589	0.701874	1.1781	0.993836	0.719313	-0.280983	0.452765	0.276797	0.864104
FBgn0022720	0.456857	-0.495457	0.646334	-0.271247	0.433538	-0.440709	0.63046	0.248862	-0.790894	0.406512	0.534572	1.2028	0.834454	-0.489527	0.879427	0.774042	0.605296
FBgn0022724	-0.179964	0.118845	0.570367	0.0727193	0.0744263	0.0518532	-0.656074	0.248862	0.547797	1.20583	0.59967	0.717426	1.44852	-0.507545	1.17886	1.25646	-0.214428
FBgn0022740	-2.4014	0.882747	-0.874412	0.45508	-0.466191	0.651019	-0.678966	-0.15392	0.560487	-0.317961	-1.46466	-1.34792	-1.30812	0.845144	-1.41588	-0.792643	1.08641
FBgn0022764	0.542326	-0.0633177	-1.43563	0.0809925	-0.476928	0.253815	0.352891	1.89912	-1.05137	1.0011	0.634536	0.151293	-0.496513	-0.58183	1.12716	-0.495941	0.51095
FBgn0022770	-0.384313	0.898673	2.26252	-1.41338	-0.4738	-1.34717	-1.1847	0.248862	1.4307	-0.416481	-1.40519	-0.257491	-1.10555	0.372241	-0.960722	-0.904102	0.938233
FBgn0022772	-1.00961	0.967666	0.225179	0.336738	0.374959	0.228195	1.31919	-0.15392	1.11525	-0.125749	-1.37688	-0.193312	-0.961536	-0.218063	-0.0677961	-0.275526	-0.165207
FBgn0022774	0.494207	0.411868	1.47678	-0.348064	-0.0117308	-0.366902	0.181093	-0.15392	1.73332	0.276117	0.815787	0.648846	0.0718897	2.34774	-0.182736	-0.254792	0.794837
FBgn0022786	-0.215473	0.393254	-1.18061	0.609285	0.623895	0.433195	0.742225	0.561287	-0.542233	0.93358	0.357496	-0.0675509	0.494176	-0.838549	0.99801	0.876259	0.0109808
FBgn0022800	-0.270658	0.798467	-0.739536	-0.0882725	-0.93249	0.233946	-0.746924	1.53177	-0.578962	0.433565	-0.937228	0.329897	-0.204694	0.168939	-0.577078	-0.819272	0.947687
FBgn0022893	0.903966	-0.325335	-0.241728	0.806611	-2.47897	1.73489	-1.09471	-0.15392	-0.824605	1.26779	1.4999	1.38202	0.289651	-0.853796	0.0944611	0.592339	0.960071
FBgn0022942	-0.0638872	0.231559	0.598977	-1.40877	0.0877325	-1.53439	-0.162508	1.03239	1.68546	0.306467	0.273173	0.201093	0.330235	-0.550138	0.749384	0.690945	0.993316
FBgn0022943	0.373823	-0.414594	0.886268	-0.83541	0.838986	-1.18381	-1.35109	-0.15392	0.890656	0.562674	1.51759	1.1123	0.70967	-1.28298	0.770098	1.1963	-0.0146686
FBgn0022960	0.0804305	0.071398	1.09888	-0.7283	0.156769	-0.832718	0.326862	0.248862	-0.150238	-0.518178	0.425931	0.955517	0.819507	-0.310025	0.489407	0.673947	1.46112
FBgn0022985	1.43547	-1.64906	0.541608	-0.585963	-1.17478	-0.213516	-0.301762	0.248862	-2.00496	0.947135	-0.0305272	-1.51725	0.0533765	-0.8128	1.03367	0.345793	-0.194096
FBgn0022986	0.644329	-0.556116	0.46418	-1.42266	-0.673153	-1.2852	-0.708789	0.561287	-0.659601	0.907519	0.750249	-0.508731	0.466664	-0.794474	1.14161	0.999732	0.453834
FBgn0022987	0.745263	-0.00896318	-0.456192	-0.405136	-0.183941	-0.36954	-0.865446	0.816557	-1.05388	1.07979	-0.207044	-0.447841	-0.361716	-0.731125	1.14129	-0.0800683	-0.12633
FBgn0023001	-0.782616	0.645201	-0.286193	-0.650342	-0.391026	-0.558111	-0.213978	1.38426	0.291917	-1.74875	-0.334421	-1.25729	-1.29063	0.469818	0.208147	-1.27808	-0.151423
FBgn0023023	0.530333	0.238842	1.03771	-1.38161	-0.432878	-1.32608	-1.40926	1.78705	-0.672927	0.708564	-0.112643	0.135258	-1.23554	-0.955731	0.705764	-0.846886	0.400138
FBgn0023081	0.637942	-0.324253	-0.252811	-1.18184	-0.418091	-1.11406	0.231203	1.66522	-0.625965	0.619923	0.796106	-0.209357	-0.431045	-1.08358	1.01054	0.190003	0.202867
FBgn0023091	-1.27636	1.24369	-1.50474	0.648217	-0.0828851	0.722605	0.638126	-0.721603	0.0586613	-1.53574	-1.53827	-1.92141	-1.14809	1.82701	-1.67983	-1.53354	-0.165207
FBgn0023094	0.492656	-0.202242	0.940191	-0.942625	0.884023	-1.31915	-0.646112	0.561287	-1.60086	0.758395	1.03046	1.2009	0.596763	-1.17454	0.789083	0.686732	0.173927
FBgn0023097	0.256506	0.268768	-0.142968	-0.771046	-0.530239	-0.63797	-0.186588	1.53177	-0.685266	0.144088	-0.593625	-0.280685	-0.167705	-0.366354	0.714493	-0.139829	1.26665
FBgn0023129	1.78642	-0.38835	0.204789	-0.391296	0.00248394	-0.418259	1.12627	-1.69203	-0.422216	1.17994	2.23987	2.1757	1.61643	-0.53125	-1.44053	1.10808	-2.06393
FBgn0023130	0.405847	-0.148669	-0.0673542	0.697385	-0.777642	1.01935	1.74518	-1.69203	-1.86299	1.15373	0.0729707	-0.838344	1.23398	-1.54176	1.01191	0.737109	-2.06393
FBgn0023143	1.0179	-1.31518	0.316017	-0.127571	-0.0784695	-0.108772	1.01909	0.248862	0.185888	0.892151	1.38727	0.578241	0.172071	-0.403143	1.09123	0.57839	0.416129
FBgn0023167	0.600907	-1.09724	0.636895	-2.10077	-1.74548	-1.63369	-0.774209	-0.721603	-3.71362	-0.975715	1.34139	0.974548	0.0272718	-1.89307	-1.34744	0.720774	0.789293
FBgn0023169	0.960977	-2.34383	1.3287	-1.64874	1.07252	-2.1288	1.23527	-0.721603	1.53537	0.356404	0.175974	0.342189	0.291123	-1.82645	0.595532	0.379778	0.770904
FBgn0023170	1.96533	-4.41256	1.17655	-6.30566	-4.1231	-5.53644	-2.98369	-0.15392	-0.139833	-1.24085	2.25669	1.75802	2.08163	-2.71151	0.208687	1.21084	0.204422
FBgn0023171	0.419884	-1.01211	-0.398943	0.773493	0.526571	0.642524	-0.967085	0.561287	-0.692311	0.888821	0.220745	0.303458	0.23047	-1.02643	0.899776	0.869768	-0.235031
FBgn0023174	1.0261	-1.75155	0.646334	-0.326472	-0.372497	-0.218036	-0.504955	-0.15392	-0.768813	0.0651256	1.178	0.779021	1.84271	-0.740151	0.691726	1.38744	0.26806
FBgn0023175	1.07082	-1.28475	0.895292	0.086467	0.833719	-0.200077	-0.612787	-0.15392	-0.377403	0.588279	1.63969	1.17344	1.35133	-1.30335	0.866126	1.33081	0.0883338
FBgn0023177	0.436747	-0.515985	1.621	-2.23665	0.525066	-2.55309	0.281453	-0.721603	-0.606222	1.58286	0.369647	0.515299	0.900836	-0.23293	1.00029	0.486529	-0.165207
FBgn0023178	1.0478	1.00762	1.17655	0.454469	0.322643	0.372802	-0.319794	-1.69203	-1.74567	-1.35949	-0.915144	-1.3465	-0.722912	1.39038	-0.270444	-1.21009	-2.06393
FBgn0023179	0.529065	0.973526	0.551211	-1.30462	-1.22055	-0.968235	-1.269	1.78705	-1.38727	0.29277	-0.25292	0.367959	0.367792	0.491017	0.0290393	-0.536108	1.13559
FBgn0023180	-0.354345	0.644856	-0.219628	0.834139	0.94831	0.558475	0.0166625	-0.721603	-0.753017	1.25818	0.0233074	0.874329	-0.801314	-1.69644	-0.0549117	0.633861	-0.224946
FBgn0023181	-0.538712	0.488912	0.415232	0.540141	0.844365	0.281523	0.881061	-0.721603	-0.261234	0.31861	-0.0644913	0.138937	1.1065	0.311996	0.705996	1.22096	-0.194096
FBgn0023197	-1.30094	0.689387	0.235346	0.788501	0.0731404	0.818333	-0.281586	0.248862	1.09995	-0.128002	-0.213072	-0.333772	-1.15121	0.264407	0.0157875	-0.962622	0.535965
FBgn0023211	1.10398	-2.59629	0.721273	-5.66563	-3.17233	-5.53644	-1.15269	-0.721603	-0.461439	0.493272	0.750161	1.80534	1.57105	-1.66205	0.456923	1.1703	0.805313
FBgn0023212	1.60192	-2.836	1.07275	-1.66073	-0.778295	-1.50062	-2.1762	0.248862	-0.750439	1.31791	0.264689	0.303526	0.791084	-0.68013	1.07423	1.15612	0.189162
FBgn0023214	-0.0792586	-0.231819	-0.0459387	0.317814	-0.478689	0.508734	0.497948	-1.69203	-0.260109	0.052343	-0.950587	0.244939	-0.0181256	1.26564	-1.39007	-1.20801	-2.06393
FBgn0023216	0.355519	0.157365	-1.38096	0.71873	0.0673467	0.745073	1.55905	-0.721603	-0.2768	0.125756	0.996885	0.198935	0.999837	-0.175898	0.702763	1.18068	-0.144684
FBgn0023416	0.256826	0.956216	-1.74638	0.0891921	-0.315235	0.206326	-0.929305	2.27472	0.0641033	-0.00904959	-0.648222	-1.04459	-0.700583	-0.427742	0.343724	-0.825161	0.851416
FBgn0023423	0.641086	-1.41045	0.589456	-2.03512	-1.53817	-1.63369	-1.03401	1.21935	-0.382444	0.446424	0.0020059	0.69048	0.137221	-0.676588	0.734275	0.19007	0.901597
FBgn0023441	0.4364	-0.760378	-0.175692	-0.532871	-0.514337	-0.388202	-0.44942	1.78705	0.0751389	-0.0102392	-0.268243	0.260977	-0.29226	0.733964	-0.306598	-0.747346	1.06825
FBgn0023444	0.749727	-0.323649	-0.987262	-0.345156	-0.0985653	-0.333241	0.904703	-0.15392	-0.73429	0.859822	0.677029	0.311811	1.07959	-0.484274	1.10286	1.02406	-0.115538
FBgn0023477	1.56521	-1.57711	1.83052	-1.20734	0.259572	-1.37601	-0.212476	-0.15392	1.13834	1.34506	1.80106	1.61541	1.08023	-1.00856	0.711332	0.723645	0.523565
FBgn0023489	0.770252	1.20692	0.285903	0.0540649	-0.0711821	0.0824039	-0.0997706	-0.15392	0.814112	-1.51968	0.0292404	0.096773	-0.0266533	2.73899	-0.755198	0.21516	-0.00227403
FBgn0023495	-1.40297	1.18821	0.767601	-0.237045	-0.260746	-0.160824	0.0472479	-0.15392	0.75891	-0.627897	-0.758829	-0.372431	-1.29401	0.549067	-0.430761	-1.10328	0.1002
FBgn0023496	-1.28682	1.18796	0.831814	-0.558121	-0.0720285	-0.57098	-0.555065	0.561287	-0.211043	-1.77376	-1.0184	-0.702518	-0.830475	1.10809	-1.07224	-1.36461	0.0943057
FBgn0023506	0.488346	-0.421	-0.297365	0.539027	0.639048	0.351397	1.01167	-0.721603	-0.0478401	0.848	0.865705	0.485087	1.82248	-0.476413	0.968888	1.50173	0.193423
FBgn0023507	0.978497	-0.279017	1.63679	-0.837882	0.794955	-1.17184	0.0679181	0.248862	1.31085	1.43623	0.580367	0.539381	-0.466882	2.34704	0.362672	-0.97478	-0.14246
FBgn0023508	0.687518	-0.62258	1.08147	0.557235	2.47219	-0.27396	-0.447662	1.38426	0.116694	1.30687	-0.224692	0.14656	-0.00992364	-0.810164	1.18172	0.476348	0.0657406
FBgn0023509	0.699299	-1.10127	0.541608	1.20271	0.960641	0.94824	2.02226	-0.721603	-0.354623	-0.828261	1.06759	1.61704	0.617172	-0.601617	0.00503188	1.28136	2.05796
FBgn0023511	0.394727	-0.669002	-0.153855	0.439074	-0.00147573	0.469995	1.4101	-0.15392	-0.278972	0.815425	0.585201	1.03976	1.9661	-0.844095	0.853816	1.25537	-0.158263
FBgn0023512	0.163841	-0.313311	0.822686	0.138638	0.412106	0.00417899	0.0735062	0.561287	0.194918	0.878536	1.10369	1.25003	1.46442	-0.721297	1.08062	1.34675	-0.15483
FBgn0023515	-0.279666	0.728396	-0.331018	0.912118	0.409112	0.831729	0.445243	0.816557	0.803011	1.33621	-0.458466	0.681219	-0.00544556	-0.977591	0.867284	0.690792	-0.17084
FBgn0023517	0.493392	-0.799644	0.840927	0.170744	0.684927	-0.0573989	0.191437	-0.721603	0.005138	0.75916	0.572309	0.717411	1.88575	-0.71029	0.936258	1.434	-0.151423
FBgn0023520	-0.253737	0.197076	-0.319778	0.852972	0.27218	0.816745	2.00551	-1.69203	-1.55879	0.631958	-0.4069	0.113514	0.382433	-1.14706	0.356552	0.753089	-2.06393
FBgn0023521	-0.0334022	0.168801	0.804385	0.281712	0.604406	0.0890665	-0.363979	-0.15392	-0.104737	1.34196	0.183864	0.584533	0.852689	-0.771197	0.735195	1.02608	-0.175827
FBgn0023522	0.0903233	0.0815423	0.174062	-0.0971086	-0.489277	0.0689423	-0.770935	0.816557	-0.635425	0.610072	0.707484	0.791948	0.478526	-1.35568	0.503977	0.616845	0.364727
FBgn0023524	0.669289	0.9519	-0.319778	0.043642	0.0872527	0.0149739	0.563664	0.248862	1.13732	0.471669	0.0592394	0.136762	0.31763	0.814748	0.334796	0.37063	0.26851
FBgn0023528	0.802398	-0.363647	-0.252811	-1.94056	-1.31228	-1.60561	-1.40759	1.21935	-0.21356	0.87613	-0.0352101	0.476427	-0.574297	-0.968377	0.815993	-0.0528971	0.536464
FBgn0023529	1.18479	-0.872064	0.355917	0.267615	0.176982	0.22386	1.92367	-0.721603	-1.01045	1.71061	-0.117455	0.942612	0.622367	-0.727162	0.896657	0.454957	-0.100118
FBgn0023530	-0.350982	-0.0802106	1.47678	-0.405136	0.417799	-0.577479	-0.8865	-0.721603	-1.31239	0.759281	0.501212	0.667201	1.60611	-1.11889	0.596346	1.11745	-0.172259
FBgn0023535	-0.738813	1.25137	0.305998	-0.693778	-0.496161	-0.567747	-0.888622	0.561287	1.39204	0.581275	1.21931	0.853122	-0.75203	-0.484429	0.158598	-0.812695	1.7456
FBgn0023536	0.102607	0.211855	-1.19375	0.131735	0.126488	0.097332	-0.148576	0.816557	0.385407	0.96146	0.56179	0.795207	0.604983	-0.776036	0.99724	0.882231	0.0379548
FBgn0023537	0.983362	-1.62984	0.62744	-1.31702	-0.396722	-1.27195	0.463973	-0.15392	0.548165	0.749184	2.24532	2.3419	1.52878	-1.16196	-0.0293032	1.05161	0.636763
FBgn0023540	0.00366648	0.492724	-0.0459387	0.374792	-1.36546	0.881335	-0.0424285	-0.15392	0.295485	1.06339	-0.665935	-0.124248	-0.684162	0.515085	-0.558792	-0.129991	1.20193
FBgn0023541	-0.922064	0.730179	-0.342281	0.596283	0.155676	0.58294	0.432137	-0.15392	1.08281	0.844697	0.88074	0.27485	-0.568296	-1.06597	0.807146	-0.0883707	0.0507559
FBgn0023542	0.507706	-0.926484	0.786023	-0.350981	0.273079	-0.469507	1.07007	-0.721603	-0.772293	1.33595	1.07796	0.277026	0.908769	-0.517629	1.14619	0.936154	-0.194096
FBgn0023545	0.506589	-1.35905	0.522352	-0.297068	0.292177	-0.421038	-0.871731	0.561287	0.191151	0.777098	0.176574	0.0265878	0.17459	-1.47458	1.09289	0.650968	-0.17404
FBgn0023549	0.151718	0.601917	0.868176	-0.211571	0.0877325	-0.257319	-0.728211	1.21935	1.83645	-0.622209	-0.172659	-0.648472	-0.982773	1.0595	-0.191342	-1.3606	0.851422
FBgn0024177	-2.61535	1.29908	0.355917	0.655614	0.967195	0.361528	-0.0585888	-0.15392	0.18051	-1.5524	-1.19895	-1.78091	-1.71688	1.35267	-1.65727	-1.01078	-0.165207
FBgn0024179	0.523631	-0.133811	-0.691293	-0.0817005	0.023181	-0.0946759	0.521278	0.561287	-0.670955	0.521416	-0.380484	-0.235002	-0.0597176	0.0931773	0.789415	-0.724164	-0.16696
FBgn0024182	0.718627	-0.979423	0.101695	-0.110523	0.609457	-0.330699	1.50224	-0.721603	1.28611	0.667908	0.963743	1.27644	0.362721	-1.29019	0.778552	1.13326	-0.209259
FBgn0024187	0.355167	-0.362629	0.0283702	-1.01769	-1.27981	-0.63797	-0.824407	2.27472	-0.577214	0.45224	-0.228205	-0.263183	-0.289422	-0.724871	0.922669	-0.238337	0.550279
FBgn0024188	0.977617	-1.11897	0.966957	-0.412915	-0.201439	-0.372184	-1.08661	-0.15392	-0.787538	-0.236537	1.04747	1.10801	1.03358	-0.958255	0.401153	1.2651	0.29809
FBgn0024191	-0.109012	0.303915	-0.0246056	0.331869	0.583038	0.150216	1.1751	-0.15392	-0.995644	0.313336	-0.0300785	-0.104256	0.475425	-1.01556	0.734296	0.830982	-0.217035
FBgn0024194	-0.573457	0.446473	0.163781	0.51131	0.7237	0.292392	2.04481	-1.69203	-0.644841	0.972723	0.0188436	0.958282	0.34577	-0.694266	0.173343	0.596654	-2.06393
FBgn0024222	-0.05116	0.14741	-1.0254	1.49042	-0.104382	1.63114	0.176935	0.561287	0.528539	-0.483775	-0.11285	0.0914518	-0.481592	-0.0139166	-0.272783	0.12599	0.208287
FBgn0024227	-1.89097	0.465486	1.25315	-0.219139	1.8873	-0.898154	-0.221508	-0.15392	1.12205	1.47406	-0.8003	-0.0826306	-1.11381	-0.317175	-1.07926	-0.234586	-0.213131
FBgn0024230	0.385552	-0.247682	0.305998	-0.759604	-0.684502	-0.57098	-0.897139	0.561287	-0.652032	0.879644	1.02897	0.522561	1.28345	-0.753692	1.1684	1.10404	-0.148041
FBgn0024232	0.535663	0.956728	-0.164763	-0.780303	-0.381179	-0.70241	0.365208	1.21935	-0.0239047	0.419052	-0.602954	0.809221	0.229633	0.65625	-0.0305057	-0.548499	0.491099
FBgn0024234	0.99382	-0.918184	1.6604	0.159886	1.96939	-0.520479	1.90413	-1.69203	2.58915	0.766973	-0.330641	-0.547125	0.556171	-0.399925	0.274308	0.58847	-2.06393
FBgn0024236	0.610289	-0.52138	-0.186644	0.419621	-0.772205	0.720855	0.153857	0.561287	0.320271	-0.201408	-0.390916	-0.446716	-1.14272	-0.365793	1.02456	-0.861544	-0.151423
FBgn0024238	0.40714	-0.552562	1.2022	-1.57437	-0.421541	-1.53439	-0.433924	1.03239	1.2124	0.636654	0.133591	1.16984	0.246373	-0.421048	0.239603	0.286244	1.42142
FBgn0024244	-0.517095	0.384825	1.49299	-6.30566	-6.53281	-5.53644	-1.69675	-0.721603	0.589868	0.553438	-1.53616	-1.31004	-0.699159	2.61612	-1.96984	-1.09762	1.04212
FBgn0024248	0.727864	-1.65	-1.51867	0.551755	0.21713	0.514146	-0.0774945	1.21935	-0.666448	1.13572	-0.070115	-0.0195608	-0.640884	-1.23796	1.11032	-0.185677	-0.136164
FBgn0024250	0.158431	0.11606	-0.364877	0.691734	0.482316	0.570783	2.55542	-1.69203	2.16568	0.813891	0.182002	0.863168	0.43945	0.118388	-0.918602	0.260799	-2.06393
FBgn0024251	0.718627	-0.979423	-0.739536	0.744066	-0.760712	1.06365	1.04504	-0.15392	-0.0911056	0.984422	0.824435	0.912707	-0.150942	-1.0166	1.08851	0.0784523	-0.0171885
FBgn0024252	0.102398	-0.139948	-1.47699	1.05488	0.0737834	1.10248	0.18213	1.53177	-0.0651097	0.198238	-0.500823	-0.0294998	-1.05944	-1.36917	0.764598	-0.793747	-0.0745686
FBgn0024273	0.401141	-1.51755	-0.175692	0.101804	-0.778949	0.382717	-0.7686	1.03239	-1.55358	0.403781	-0.386642	-0.698176	-0.317512	-0.509685	0.548487	-0.447243	0.842294
FBgn0024285	0.806467	-0.777436	0.62744	-1.07989	0.167671	-1.21439	2.0831	-1.69203	-0.443911	1.1302	0.682757	0.213514	0.871855	-0.586158	0.935521	1.2293	-2.06393
FBgn0024288	-1.45294	0.745692	-0.0033544	0.496258	-0.514536	0.712059	0.486708	-0.15392	0.220247	-0.0733428	-1.36589	-1.18118	0.00881749	2.67256	-1.40954	-1.53402	2.02696
FBgn0024290	1.1431	1.15314	-0.186644	-1.64874	-2.70456	-0.811835	-1.61977	1.78705	-0.251955	-0.187271	-0.0408703	0.789509	-0.284897	0.643232	-0.867614	-0.856715	1.15174
FBgn0024291	0.927714	-0.710079	-0.153855	0.331171	-0.0516169	0.372802	1.75245	-0.721603	-1.22282	0.718289	0.890457	0.254341	0.0402626	-0.46896	0.732863	0.784671	0.29809
FBgn0024294	-1.1875	0.621486	1.19366	-0.525782	-0.118634	-0.517406	-0.397996	0.248862	1.66871	-2.10885	-1.39677	-1.24402	-1.11343	1.83815	-1.52537	-1.49988	0.0412261
FBgn0024314	0.0913707	0.00227855	0.493342	0.526685	0.53231	0.376532	0.649551	0.248862	-0.981101	0.863392	0.363663	-0.184802	0.312838	-0.768299	1.01491	0.938168	-0.196589
FBgn0024315	0.270236	0.475195	0.646334	-0.642295	-0.938939	-0.356422	-0.490425	0.816557	-0.306656	-0.307484	0.202467	0.104624	-0.385463	0.493997	0.00440006	-0.418867	1.17393
FBgn0024321	-0.449669	0.523021	-0.8373	0.743173	0.646659	0.56772	0.948826	-0.15392	-1.11255	-0.240146	-0.627581	0.207896	-0.494519	1.30628	-1.33654	-1.05605	1.9218
FBgn0024326	0.599594	-1.10715	-0.342281	-1.34232	-0.246477	-1.34717	-0.606913	0.561287	-0.577037	0.729472	0.443739	-0.15515	0.647126	-0.963945	0.995487	0.651942	0.149196
FBgn0024332	-1.11164	0.863373	0.434863	-0.654392	0.468107	-0.862717	1.13908	-0.15392	1.59727	0.54302	-0.855178	0.165697	-0.88774	-0.833306	0.454053	0.00720547	-0.13476
FBgn0024352	1.41597	-1.43843	0.598977	-0.461017	0.974318	-0.832718	-0.0575736	0.248862	-0.462951	0.40422	1.41254	0.716944	1.46721	-1.03571	1.02322	1.14764	0.0427053
FBgn0024361	-1.50881	0.92186	1.30363	-1.06394	1.19415	-1.55172	0.975501	-1.69203	0.103866	1.2594	-0.143572	0.980468	-0.0428405	-0.847224	0.403155	-0.394949	-2.06393
FBgn0024362	1.01576	-1.54427	0.336003	0.37346	-0.189055	0.466603	0.0050297	-0.15392	-0.102148	0.525264	0.591976	1.36065	1.89676	-0.191165	0.550518	1.4493	0.218183
FBgn0024371	0.302841	-0.021323	-0.788202	0.105376	-0.243416	0.198927	-0.810038	0.561287	-0.159463	1.15849	0.677751	0.2994	0.563781	-0.969977	0.766789	1.03673	0.0933158
FBgn0024432	1.09344	-2.27607	1.8609	-2.35674	-0.493602	-2.33751	-0.194574	-1.69203	-0.728061	-0.166989	1.05497	1.91121	1.67432	-0.562604	0.101173	1.47779	-2.06393
FBgn0024491	0.150563	-0.433688	0.804385	-1.0896	0.728795	-1.42092	-0.784076	-0.721603	-0.814644	-0.357304	1.2856	1.22194	1.8657	-0.470615	0.600317	1.47901	-0.106223
FBgn0024509	0.769134	-1.29275	0.522352	-1.03899	0.131374	-1.15415	0.502141	-0.721603	-0.453568	0.876147	1.06247	0.632512	1.11508	-0.517546	0.900484	1.25288	0.710805
FBgn0024510	-0.371961	0.585563	-0.812697	0.989169	0.351909	0.934229	3.4007	-1.69203	-0.718948	0.803487	0.31614	0.582108	-0.0499124	-0.173994	-0.307798	-0.466844	-2.06393
FBgn0024542	-0.168684	0.511901	-0.153855	0.705331	1.58627	0.19744	0.563664	-0.721603	0.0564296	1.03212	1.55089	0.644258	0.899365	-0.521542	0.890687	1.30176	-0.172259
FBgn0024555	0.834765	-0.843925	-0.121258	-0.597339	-0.973509	-0.295776	-0.23516	1.38426	-0.322073	0.798374	-0.0222593	0.234287	-0.801958	-0.949046	0.994373	-0.839728	0.101662
FBgn0024558	0.631947	-0.204764	1.43604	-2.12042	-0.230667	-2.17699	0.149622	-0.721603	0.133822	1.17198	0.67817	0.85339	1.22439	-0.747429	0.889358	1.29238	-0.125047
FBgn0024689	0.478046	-0.806446	-0.353567	-0.496245	0.446375	-0.684084	1.00968	-0.15392	-0.845246	0.802342	0.0552518	-0.411367	0.946304	-0.70292	1.08099	0.717263	-0.228953
FBgn0024698	0.0924718	0.419918	-1.44939	-0.942625	0.576058	-1.2082	1.56729	0.248862	-0.306917	0.372942	-0.237673	-0.499849	-0.314701	-0.56927	0.781547	0.490709	-0.184261
FBgn0024728	0.234207	0.0741532	-3.69375	1.23814	0.327199	1.20899	0.0050297	0.816557	3.61312	-0.447674	0.836215	0.326289	0.127263	-1.9079	0.552441	0.657158	0.909421
FBgn0024732	0.155576	0.75876	0.608481	-0.303984	-0.731221	-0.067073	-0.804007	0.248862	-1.06067	-0.3934	0.587156	0.814562	0.610177	-0.0537674	-0.188305	0.370027	1.13647
FBgn0024733	1.53838	-2.49198	-1.84903	-1.84736	-0.414455	-1.83296	-1.26444	0.248862	0.800096	-0.931071	1.88988	1.3532	1.98274	-1.8938	0.8332	1.26248	0.545354
FBgn0024734	0.776838	-1.52615	-0.788202	-2.24798	-2.68387	-1.45996	-1.58272	0.248862	-0.501114	0.174869	0.506271	0.226249	-0.333745	-0.649193	0.818669	-0.919001	0.714192
FBgn0024740	-0.810093	0.867474	-0.0459387	0.631732	-0.472628	0.842626	-0.918648	0.816557	0.432746	-0.709207	-0.37016	0.441323	0.22458	1.53803	-0.699868	-1.04057	0.773399
FBgn0024753	-0.288289	0.788518	0.608481	-1.90844	-1.44275	-1.53439	-1.17157	1.38426	0.845425	0.14995	0.0152451	0.818422	0.144908	-0.102809	-0.556282	-0.301433	2.17742
FBgn0024806	1.07234	-1.60875	-2.94176	-1.05764	-0.184822	-1.0648	-0.224909	2.18984	-0.549942	0.560283	0.271041	0.0102333	0.0891738	-0.979525	0.919688	0.331112	0.129311
FBgn0024811	0.492023	-1.37653	-4.76098	-0.199093	0.98212	-0.558111	-1.66073	1.03239	4.48754	-0.00983252	0.909758	0.528714	0.254533	-2.23649	0.798071	0.746285	0.50041
FBgn0024814	0.952222	-2.06269	0.570367	-0.376159	0.538855	-0.590605	0.814614	-1.69203	0.248138	1.40674	1.02523	0.550222	1.59262	-0.331201	1.21538	1.32705	-2.06393
FBgn0024833	0.907646	-1.79198	0.922275	-5.02561	1.15747	-5.53644	0.769783	-0.721603	-0.052339	1.38788	0.708488	-0.418104	0.248835	-0.491591	1.10617	1.00339	-0.201615
FBgn0024836	0.082238	0.716869	-0.949389	-0.950981	0.562451	-1.21439	2.30826	0.816557	0.568025	-0.678939	-0.748117	-0.486722	-0.189222	0.464686	-0.762582	-1.21381	0.773754
FBgn0024841	1.29124	-0.83235	-0.0673542	0.542364	-2.06722	1.30754	-1.02333	-0.15392	-1.17318	0.895393	2.16395	1.93608	1.14301	-0.765226	0.48227	1.04307	0.273427
FBgn0024846	0.5635	-0.745078	0.975851	-1.59101	1.16412	-2.09793	1.57548	-1.69203	-0.683505	1.51543	0.459603	-0.561954	0.587738	-0.389729	0.866034	0.942455	-2.06393
FBgn0024887	0.402896	-1.131	0.636895	-0.511765	0.442572	-0.70241	0.638126	-0.721603	0.175779	0.589362	0.652673	-0.365623	0.698983	-0.705552	1.00008	1.02408	-0.112412
FBgn0024889	0.552381	-0.533851	-0.398943	0.125651	-0.0683063	0.159534	-0.237905	0.561287	-0.482949	1.23986	0.160568	-0.184097	-0.200363	-0.139829	1.19082	0.214316	-0.172259
FBgn0024891	0.56606	-0.374819	0.425056	-0.527549	0.721021	-0.815977	-0.746924	0.561287	-0.122721	0.702689	0.625257	0.982127	0.501447	-1.09619	0.743279	0.928558	0.0615094
FBgn0024897	-0.792654	0.796505	0.40539	0.240299	0.57767	0.0535755	-0.197246	0.561287	0.166996	0.642418	-0.317198	-0.341278	-0.261117	-0.00230059	0.109467	-0.62627	0.609881
FBgn0024909	0.156888	-0.18841	-0.376209	0.11777	1.28058	-0.323111	0.944679	-0.721603	-0.352413	0.103058	1.23494	0.76746	1.31692	-0.583032	0.560479	1.27178	-0.165207
FBgn0024912	-0.039174	-0.0422327	-0.241728	1.45494	0.289499	1.4546	0.634298	-1.69203	-0.214528	0.817896	0.930576	1.31565	1.42549	0.130494	0.51594	1.36021	-2.06393
FBgn0024913	0.349122	1.07306	-3.71445	0.641758	-0.463854	0.849568	0.924299	0.248862	3.55433	-0.0153216	1.7211	-0.673495	-0.839131	-0.502564	0.40205	-0.275239	0.97695
FBgn0024920	-1.2241	0.69836	1.01128	0.339508	1.31508	-0.0986829	1.38402	-1.69203	-0.647763	0.242136	-0.393212	-1.00178	-1.48012	-0.017624	-0.268815	-0.632152	-2.06393
FBgn0024941	0.781296	0.904869	0.214993	-0.419185	0.370046	-0.577479	-0.479362	1.03239	-0.272048	0.14665	-0.202034	-0.541098	0.0438419	0.159876	0.633698	0.297215	0.144793
FBgn0024943	1.5358	1.12284	-0.987262	0.822324	0.0891716	0.848029	1.70327	-0.15392	0.371936	0.183798	0.778369	1.10103	0.791387	-0.0761885	-1.28961	-0.103252	0.0843086
FBgn0024944	-0.0968091	0.74076	0.385654	0.254058	-0.977247	0.615619	0.590216	0.561287	-0.707779	-0.990969	-1.08032	-0.538417	-0.503483	1.49864	-1.58045	-1.31703	1.38346
FBgn0024945	0.806348	-1.41872	-0.444695	0.606181	1.06688	0.273291	1.92043	-1.69203	-0.640811	1.34662	1.40978	2.04859	1.53608	-0.742576	0.473067	1.10987	-2.06393
FBgn0024947	0.743286	-1.0635	1.10756	-1.24503	-0.0622259	-1.31227	-0.956678	0.561287	-1.18878	0.20418	1.12197	0.986339	0.372126	-1.03212	0.694938	1.01097	0.914207
FBgn0024956	0.610622	-0.650829	0.804385	-0.352444	0.715783	-0.627628	1.37937	-1.69203	-0.685651	0.356603	1.26916	1.0019	1.1229	-0.495496	0.640103	1.12452	-2.06393
FBgn0024963	0.947608	0.977092	-0.275043	-2.0911	-3.59276	-0.977967	-1.95387	2.18984	0.1009	-0.925511	-0.833868	-0.734117	-0.44059	0.345094	-1.55888	-1.24539	1.22386
FBgn0024980	0.109599	0.210714	0.0912794	-0.0276499	-0.684502	0.212205	-1.47005	1.03239	0.204175	1.14431	-0.482298	1.53262	-0.673107	-0.367043	-0.586138	-0.486708	0.809848
FBgn0024983	0.467586	-0.519498	0.194565	0.204977	0.392661	0.0807312	0.2153	-0.15392	0.583041	0.960619	-0.184695	0.251073	0.626132	-0.730408	0.996136	1.04268	-0.19784
FBgn0024986	1.06563	-1.44351	1.59722	-0.648324	-0.291334	-0.590605	-0.688222	-0.721603	1.32497	0.985101	1.79676	2.47534	2.15092	-0.739091	-0.0235166	1.34531	0.956817
FBgn0024987	1.38426	-1.23025	0.767601	0.242606	1.84461	-0.388202	-0.541537	0.561287	-0.0664469	1.51103	0.464826	0.273316	0.881376	-0.824623	1.07438	0.911857	0.113664
FBgn0024992	0.35475	-0.0770772	0.255624	-0.0893724	-0.0850955	-0.0651306	-0.112951	1.03239	-1.02336	0.94408	-0.27832	0.0431366	0.60663	-0.748318	1.01941	0.888532	-0.108277
FBgn0024994	-0.224057	-0.0422417	1.10756	-0.233178	0.519861	-0.43223	-0.0997706	-0.15392	-0.287421	1.05288	0.340498	1.4783	1.62766	-0.481232	0.30581	1.38455	0.538703
FBgn0024995	0.308514	0.472602	0.931241	-0.267235	0.767097	-0.554919	0.271715	-0.721603	0.698834	0.459057	1.19924	1.4407	1.48915	-0.586002	0.791598	1.27853	0.0168804
FBgn0024996	0.573501	-1.79799	0.415232	-1.32537	-0.0617198	-1.39076	-0.884381	0.561287	1.10564	0.776714	1.68222	0.999323	1.16535	-1.08878	1.03099	1.33356	-0.109307
FBgn0024997	0.253605	0.91306	0.711961	0.450184	0.0492449	0.464335	0.73794	-0.15392	0.318668	0.726225	-0.509268	0.158329	-0.92762	-0.597202	0.422423	-0.374701	0.603147
FBgn0024998	0.694421	-0.928985	-0.30856	0.620066	-0.520091	0.846488	-0.213377	0.561287	-0.241143	0.436133	0.307395	0.399983	1.43068	-0.94095	0.770571	1.46665	-0.170486
FBgn0025109	0.349554	-0.855745	0.454425	-0.422337	-0.019696	-0.443551	-0.944873	0.561287	-1.68906	1.10575	0.396895	-0.0343284	0.55747	-0.451575	1.01128	1.0848	-0.175827
FBgn0025117	0.98478	-1.57256	1.0201	-0.638298	0.181936	-0.743965	0.238788	-0.15392	-0.593915	1.22789	1.2851	0.687372	1.46867	0.0598492	0.903231	0.996924	0.0822825
FBgn0025140	0.471181	-0.0712399	0.0389048	-0.264571	0.497146	-0.457887	0.0978485	0.561287	-0.0551834	0.202498	-0.247059	0.120078	0.0547833	-0.336333	0.885805	0.921633	0.0419663
FBgn0025185	0.0866546	0.271489	0.434863	0.706261	0.842166	0.459783	0.65712	-0.15392	-0.628417	0.94966	0.194421	-0.0279145	0.709008	-0.594188	0.870315	1.00463	-0.1867
FBgn0025186	0.522197	-0.57596	1.38676	-1.72962	-0.748835	-1.58731	0.429209	-0.15392	-1.11577	0.905629	0.333858	1.38408	0.341871	-0.660903	0.667966	0.469532	0.923565
FBgn0025286	2.20071	-4.19791	2.25547	-2.46549	-0.682818	-2.37703	-1.06654	-0.721603	0.716395	0.0916131	1.07204	1.50419	1.73491	-0.614789	1.00291	1.45493	-0.125047
FBgn0025335	0.326154	-0.377368	1.395	-0.939856	0.0621867	-1.02812	1.68187	-1.69203	-1.61817	1.58082	-0.162948	-0.494688	-0.955505	-0.968867	0.991222	-0.0858851	-2.06393
FBgn0025336	0.336556	-0.577643	0.804385	0.616999	-0.270905	0.755274	0.0919836	-0.15392	0.152261	0.870028	1.05209	0.43658	1.18016	-0.200678	1.01579	1.28435	0.00500374
FBgn0025352	1.06101	-1.86542	1.7151	-1.03899	0.31026	-1.22062	-0.122914	0.248862	-0.880869	0.969938	1.54225	1.6322	1.50206	-0.497476	0.807634	1.11746	0.121182
FBgn0025355	0.157602	0.536512	-1.99906	0.968053	0.0620253	1.01351	0.949343	0.248862	0.159921	0.97238	-0.149515	0.240285	-0.123464	-0.787232	0.894241	0.535602	-0.0308693
FBgn0025366	1.50263	-2.45623	0.444652	-3.68957	-0.418666	-3.76667	1.06433	-1.69203	-0.587824	1.09112	1.19644	0.707174	1.81531	-0.588583	1.19033	1.26326	-2.06393
FBgn0025373	0.301755	-1.25194	0.326019	-0.752806	-0.41369	-0.658987	-0.897139	0.816557	-0.586662	1.21773	0.930911	0.802229	0.368925	-1.06121	0.915934	0.642177	0.0806551
FBgn0025383	-1.51335	1.0994	1.23622	0.702534	1.4773	0.232511	-0.349105	-0.15392	0.191389	0.528384	0.175649	0.281005	-0.946453	-0.474796	0.49286	-0.809921	-0.179422
FBgn0025391	-0.602714	1.03044	-0.353567	0.269109	-1.08762	0.67056	-0.678966	0.561287	0.887879	-0.414918	-1.42859	-0.60513	-0.342191	2.67676	-1.63276	-1.11884	0.917779
FBgn0025455	1.01169	-1.31518	-0.584261	0.287584	-0.115193	0.347571	1.13817	0.248862	-0.438329	0.913081	0.260219	-0.0231244	0.437675	-0.387718	0.646547	0.819789	0.575626
FBgn0025456	0.378019	0.417038	-0.319778	0.798232	0.184564	0.788534	-0.88297	-0.15392	0.112123	1.01098	0.839183	1.15229	-0.0726753	-0.788649	0.583539	-0.224762	-0.148041
FBgn0025458	-0.686732	0.788	-1.42191	1.00141	0.319552	0.958619	1.23886	0.561287	0.460535	-0.549407	-1.13958	-0.525736	-1.14014	-0.442158	0.160484	-0.590428	0.261946
FBgn0025463	0.48501	-0.533288	0.255624	-1.3466	-0.316712	-1.32608	0.446692	-0.15392	0.164071	1.13878	0.961383	0.0674192	1.17152	-0.413859	1.04164	0.946299	-0.165207
FBgn0025469	-0.457868	0.594646	0.531988	-0.64631	-1.3609	-0.213516	-1.54437	0.561287	-0.897155	1.22314	0.397421	0.612987	0.263548	-0.990617	0.683048	0.832124	0.195803
FBgn0025519	0.469577	-1.3067	0.0283702	0.0350257	-0.144227	0.0890665	-0.604403	1.03239	-0.276431	0.527082	0.0601322	-0.0372262	0.913177	-0.857589	1.14398	0.763066	-0.195341
FBgn0025558	0.6658	-2.32824	0.434863	0.458126	2.16197	-0.269177	-0.555065	-1.69203	-0.412745	0.00890481	0.832294	1.71209	1.50086	-0.933772	-0.83758	1.50854	-2.06393
FBgn0025571	0.941838	-1.35503	-0.631576	-0.231893	0.258368	-0.338346	0.0434588	0.816557	0.640778	0.675129	0.0575482	-0.259684	-0.547616	-0.455397	1.0886	0.234636	0.649543
FBgn0025574	-0.193561	0.584678	-0.0673542	-3.10552	-2.71757	-2.37703	-1.48554	1.38426	-0.957676	-0.340684	-0.372947	0.705148	0.00806109	-0.416315	0.336745	-0.549551	1.6215
FBgn0025582	1.33562	-2.55008	1.81527	-2.58879	-0.405098	-2.60248	0.19487	-0.15392	0.185035	0.333616	1.31507	-0.161901	1.43835	-0.674954	1.00176	1.30676	-0.0121625
FBgn0025592	0.6634	-1.16757	-0.655385	-0.322214	0.971868	-0.684084	0.322934	-0.15392	-0.900042	1.18346	1.11995	1.57644	0.865188	-0.488257	0.883533	0.921611	1.03241
FBgn0025595	0.347041	0.900043	0.786023	0.151445	-0.235688	0.245348	-0.769845	0.816557	0.758336	-0.352852	-0.325667	0.800207	-0.863779	1.26545	-0.649361	-0.911409	0.566007
FBgn0025608	1.11633	-1.65191	0.235346	-0.220407	-0.219403	-0.156558	0.291128	-0.15392	-0.472613	1.07334	1.12808	0.870264	0.404783	-0.583451	1.08425	0.752338	0.234456
FBgn0025612	-1.97855	1.18796	0.415232	1.27277	1.29549	0.905597	-1.04871	0.248862	2.56472	0.0780096	-1.30342	-1.68565	-1.49865	2.74121	-1.51281	-1.31708	1.02353
FBgn0025613	-2.02135	0.989074	-0.52568	-0.0328113	1.17999	-0.44926	2.27396	-1.69203	1.28824	-1.00869	-1.60437	-2.17447	-1.79332	2.27913	-1.56247	-1.30094	-2.06393
FBgn0025620	1.29405	0.622941	1.61309	-0.691663	0.753378	-1.00272	0.146084	-0.15392	0.995344	-0.0873324	-0.0525138	0.581608	-0.713584	0.59019	-0.139544	-0.681199	0.555511
FBgn0025626	0.488521	-0.117163	-0.584261	0.336044	0.140649	0.309803	0.466119	0.248862	0.237162	1.06983	0.72813	0.664228	1.13098	-0.823891	0.928505	1.03493	-0.230297
FBgn0025627	-1.98901	0.59037	-1.22011	0.965599	0.486898	0.86179	1.0928	-1.69203	2.93247	0.805906	-0.325866	0.91818	-0.568891	-0.254971	-0.654769	-0.733651	-2.06393
FBgn0025629	0.0570577	-0.290691	0.804385	0.136917	0.819338	-0.141768	-1.02526	0.248862	0.424725	1.36433	1.39303	1.13385	1.50931	-0.949967	0.804638	1.32902	-0.1867
FBgn0025630	-0.17285	-0.172704	0.40539	1.15991	0.474663	1.0735	1.55905	-1.69203	-0.255552	1.50742	1.21776	0.669159	0.943289	-0.942616	1.03052	1.07843	-2.06393
FBgn0025632	-0.762127	0.081565	-0.263916	0.408777	0.185181	0.372802	0.603316	-0.15392	1.86969	-0.287058	0.326041	-0.526008	-1.57252	0.293488	0.134243	-0.884287	0.511872
FBgn0025633	0.213667	0.395347	-0.514038	-0.443087	-0.480842	-0.305628	-0.281586	1.38426	0.630003	0.6878	-0.319857	-0.167602	-0.436226	1.51835	0.863662	-0.710275	0.138107
FBgn0025634	0.47489	-1.35048	0.473918	0.93017	0.402543	0.853404	0.705404	-0.721603	-0.0729025	1.82779	0.967241	0.626494	1.15582	-0.806179	1.43459	1.06556	-0.0881472
FBgn0025635	0.165212	0.207592	1.06401	0.130001	0.960055	-0.197855	-0.191241	0.248862	-0.783566	1.28277	0.668963	0.546075	1.19637	-0.856832	1.09084	1.29733	-0.00227403
FBgn0025637	1.19731	-1.85592	1.05525	-1.35091	1.45262	-1.9435	0.366355	-1.69203	0.445874	1.91558	0.505328	1.67606	0.563632	-0.676333	0.617938	0.739949	-2.06393
FBgn0025639	1.03239	-1.51093	-0.899291	0.294146	-0.398053	0.454064	2.43516	-0.721603	0.198787	1.58361	0.594128	0.341676	-0.0313689	-0.682494	1.13162	0.399229	0.157016
FBgn0025640	0.481624	-0.491236	0.355917	0.681762	0.282495	0.630124	-0.339271	-0.15392	-0.642334	1.78227	0.703607	1.29808	0.981054	-0.806572	0.981479	0.705866	-0.183047
FBgn0025642	-1.20927	1.13847	1.00245	1.27176	0.667029	1.12542	0.854835	-1.69203	1.9427	-0.348788	-1.13602	-0.660969	-1.06635	1.17453	-1.02158	-1.224	-2.06393
FBgn0025643	0.561186	0.6986	-0.197617	0.496841	0.00989329	0.528081	0.453629	0.561287	-1.50287	-1.3512	-1.09214	-1.55389	-0.705901	1.16614	-1.77214	-1.2665	0.622128
FBgn0025674	0.548587	-1.27839	-0.775996	0.4272	0.403115	0.315099	1.712	-1.69203	-0.827321	0.564902	0.676769	0.486097	1.6006	-0.528475	0.589716	1.24143	-2.06393
FBgn0025678	0.794538	-1.22152	0.922275	-0.350981	-0.170933	-0.31558	0.79409	-0.721603	-1.49407	0.842186	1.68211	1.48764	1.8308	-0.599293	0.508497	1.43834	-0.131499
FBgn0025680	0.730545	0.426552	0.101695	0.209765	0.369467	0.0956844	0.0929015	0.248862	1.09081	0.238282	1.18857	1.3237	-0.184655	0.544766	-0.0294787	0.121395	0.730106
FBgn0025681	0.831101	-1.25938	0.101695	-0.510027	0.11384	-0.58402	0.47254	0.816557	-0.676454	0.716097	-0.389673	-0.817555	-0.813569	-0.44244	0.98564	-0.568203	0.488873
FBgn0025687	0.614369	-0.0296355	-0.263916	-1.07348	-0.133997	-1.1029	-0.140509	1.21935	-0.75268	0.550334	0.308909	0.756538	-0.955201	-0.836395	1.05608	-0.702293	0.311255
FBgn0025692	-0.716249	0.639339	-0.241728	-0.561785	-0.407005	-0.457887	-1.42219	0.561287	-0.302321	0.545686	0.0218497	0.961038	-0.517095	-0.625349	-0.226793	-0.57804	0.336244
FBgn0025697	0.670598	0.524023	-0.987262	0.0855568	0.00874201	0.0890665	0.0566789	0.248862	1.01349	-0.633226	0.615897	0.0862785	-0.824811	0.452301	0.256378	-1.22933	0.0740868
FBgn0025700	1.07158	-2.50247	1.91366	-1.70397	-0.288955	-1.71275	-0.432806	-0.721603	0.622745	0.373408	2.16228	1.56503	1.92587	-0.457376	0.670155	1.44286	-0.151423
FBgn0025702	0.773363	0.10003	0.551211	-1.106	0.374526	-1.31227	0.121881	1.38426	0.431699	-0.208938	-0.540317	-0.847865	-0.680842	0.769186	0.433042	-0.547715	0.847043
FBgn0025709	-2.64291	1.14874	0.345969	0.390633	0.157393	0.362787	-0.584472	1.03239	0.904119	-2.25874	-1.43654	-1.91305	-1.737	1.04103	-1.16357	-1.23884	-0.187925
FBgn0025712	0.469401	0.961664	1.16798	-1.0298	-0.947947	-0.76739	-1.29431	-0.15392	-0.762703	0.743794	0.307899	1.29489	0.431071	0.0336386	0.484559	0.785041	0.87079
FBgn0025716	0.0865049	-0.18581	-0.164763	-2.29474	0.140492	-2.50604	0.160186	-0.15392	-0.714701	0.841891	0.985633	0.528274	0.69327	-0.758337	0.75147	1.15652	-0.131499
FBgn0025720	0.479106	-0.566159	-0.208612	0.740937	-0.221188	0.870107	-1.15833	1.38426	-0.338312	0.752296	0.732179	0.624732	0.703935	-0.738529	0.919158	0.598617	-0.0581462
FBgn0025724	0.66183	-1.4315	0.46418	-0.850343	0.359903	-1.03327	0.872915	0.248862	-0.408186	1.0579	0.408455	-0.260823	0.360965	-0.399751	1.07787	0.871797	0.181608
FBgn0025725	1.04058	-1.33302	0.655757	-1.57437	0.293366	-1.78754	2.35733	-0.721603	-0.198007	1.48205	0.573064	-0.561982	0.568951	-0.288513	1.12714	0.854007	-0.224946
FBgn0025739	-0.937385	0.709525	0.40539	0.752507	0.305676	0.696925	1.44541	-0.721603	0.340005	1.32163	-1.15775	-0.811457	-0.564018	2.13548	-0.762913	0.00178188	0.334498
FBgn0025742	0.304667	-1.4574	0.739851	-1.09285	1.80222	-1.7987	1.32725	-0.721603	-0.989429	1.17561	-0.0738901	-0.4814	0.838773	0.0350793	1.0616	0.771764	-0.232996
FBgn0025743	0.536913	0.0574864	0.214993	-0.383697	-0.790079	-0.133415	0.768616	-0.15392	-0.906078	1.19369	-0.250385	0.768949	0.283042	-0.652263	0.541829	0.53848	0.717386
FBgn0025781	-0.29665	0.532764	-0.763816	-0.472611	0.456491	-0.666093	-0.0935206	0.816557	0.112855	0.500173	-0.0868007	-0.353503	0.66418	0.107883	0.956704	0.709017	-0.18232
FBgn0025790	0.68083	-0.958172	1.14217	-0.368682	0.553389	-0.587307	-0.543783	0.816557	-0.098517	1.5214	0.688402	-0.665075	-0.413854	-0.344893	1.42306	0.148051	-0.1867
FBgn0025800	0.861408	-0.908053	0.355917	-1.09612	-1.00143	-0.820136	2.00244	-1.69203	-0.916483	1.22007	0.379898	0.0315541	-0.376474	-0.815314	1.0001	0.069195	-2.06393
FBgn0025802	0.286154	-0.634091	-0.812697	-0.606928	0.0837312	-0.676848	0.652583	1.53177	-0.382323	0.737376	-0.0872337	-0.301818	-0.330218	-0.706872	1.06419	0.405532	-0.158263
FBgn0025806	0.799353	-1.47862	-2.18462	-6.30566	-4.09243	-5.53644	-1.53289	0.248862	-0.405363	0.612346	0.510141	1.43034	0.783978	-1.53051	0.362492	0.709903	0.716883
FBgn0025808	-0.212493	0.541649	-1.40823	0.833329	1.133	0.492317	0.0735062	0.248862	-1.13829	0.259386	0.30805	-0.371851	0.311586	-0.954722	0.778641	0.870671	-0.149165
FBgn0025809	1.00601	-1.08749	0.285903	0.149748	3.53872	-1.08095	-0.181287	-0.721603	-1.66127	0.965844	0.376518	0.286002	1.34918	-0.900092	0.993361	1.29141	-0.138044
FBgn0025814	1.31218	-1.36313	2.36718	0.0204842	0.362225	-0.104724	-1.00027	-0.15392	0.849278	1.1026	2.59209	2.10821	1.56529	-1.17699	-0.367047	0.607141	0.715876
FBgn0025815	-0.503901	0.655278	0.749116	-0.752806	0.248115	-0.889175	2.77765	-1.69203	3.61834	1.37121	-0.0567804	0.210972	-0.469723	-0.771341	0.679271	0.671092	-2.06393
FBgn0025820	0.297032	-0.965236	0.444652	-0.175839	1.13201	-0.58402	0.271715	-1.69203	-0.692358	0.714921	1.18558	0.13601	1.76294	-0.0672011	0.543155	1.53966	-2.06393
FBgn0025825	0.460921	-0.556382	0.541608	-1.38609	1.16085	-1.88057	0.20512	-0.15392	-0.00166209	1.10037	0.232491	0.114602	1.12469	-0.362118	0.872129	1.27885	-0.15483
FBgn0025830	0.186807	-0.182859	-0.364877	-0.128718	0.243732	-0.222577	0.181093	1.03239	-1.03883	0.387289	0.099847	-0.378454	0.292772	-0.537621	0.995834	0.613048	-0.175827
FBgn0025832	-0.0407646	0.328341	-0.0996337	-0.715203	0.547557	-0.953816	0.618888	-0.721603	-0.623188	0.615766	-0.494525	0.410474	-0.687248	-0.831937	0.19977	0.625399	-0.179422
FBgn0025833	0.355506	1.05629	-0.331018	-0.273931	-1.12137	0.102258	-0.0691874	0.561287	-0.901501	-0.907783	-0.57506	-0.916382	-0.56676	0.635804	0.0421083	-0.9251	1.72512
FBgn0025838	-1.60271	1.15827	0.617968	1.07318	0.782746	0.872362	0.919556	-1.69203	-0.787899	-0.371482	-2.11741	-1.82805	-1.44984	1.6187	-1.60996	-1.65278	-2.06393
FBgn0025839	1.3324	-1.39206	0.895292	0.228674	-0.524265	0.429674	-1.34147	-0.721603	-0.282983	-1.80219	1.86835	1.00644	2.71892	-1.25415	0.794827	1.57881	0.0352607
FBgn0025878	0.676745	0.993712	-0.142968	0.119528	0.165338	0.0706351	-0.360992	0.561287	0.160401	-1.26809	-1.2846	-0.675914	-0.962798	0.423635	-0.968417	-0.83575	0.476582
FBgn0025879	0.139261	0.520789	-0.949389	1.03295	-0.626764	1.32527	-1.32007	0.248862	-0.581051	-0.334037	0.273545	0.407088	-0.227521	0.51806	0.502114	-1.02865	-0.0726614
FBgn0025885	1.21664	-0.717824	1.54134	-0.326472	0.180698	-0.412726	-0.178644	0.561287	0.411514	-0.0935792	1.43813	0.507258	0.330273	-0.192861	0.895291	0.0615441	0.756146
FBgn0026015	0.271176	-0.346605	1.08147	-0.342257	0.0461625	-0.382834	0.474247	0.561287	-0.252606	0.862866	-0.0189884	1.30298	1.06077	-1.07136	0.726451	0.956226	0.184591
FBgn0026056	1.06254	-0.413878	0.434863	0.151445	0.179305	0.0989768	0.305525	0.248862	0.405676	0.294792	0.388088	0.844995	1.39678	-0.27945	0.746626	1.18379	0.310553
FBgn0026061	0.329659	0.320318	0.674555	0.227113	0.967897	-0.0966774	-0.462845	0.561287	-0.628155	-1.17999	-0.785039	-0.951926	-1.20084	0.774509	0.114382	-1.14531	0.169758
FBgn0026077	0.329544	0.0441444	1.18511	-2.04422	-2.00551	-1.48415	-1.51754	0.816557	0.362114	-1.36985	-0.76653	-0.594831	-0.442344	0.772656	-1.27167	-1.00505	1.40622
FBgn0026079	0.284126	-0.856956	0.77682	-0.0590599	0.272929	-0.158689	0.999709	-0.15392	0.143632	0.553721	0.961364	1.12372	0.965096	-0.852722	0.826207	1.11279	-0.141352
FBgn0026080	0.340535	-0.400387	0.143163	-0.926136	0.540761	-1.17781	-0.243411	0.561287	0.00324639	0.739919	0.868813	0.847182	1.38453	-1.11807	1.06294	1.3265	-0.0970954
FBgn0026083	0.758801	-0.39077	-0.364877	0.836565	-0.397673	1.03476	1.36847	0.816557	-0.718261	1.56236	0.202895	0.519629	0.407097	-0.633691	0.890918	0.230664	0.624847
FBgn0026084	1.24711	-1.17829	1.76927	-0.828033	-2.22752	-0.102706	-1.61401	-0.15392	3.61232	0.422366	0.148029	0.45174	-1.0731	-0.581391	0.898001	-0.613173	0.0636299
FBgn0026085	-0.53174	0.273724	0.0599141	1.50306	0.645348	1.38067	0.587582	-1.69203	0.0522328	1.74514	0.566051	1.39821	-0.167797	-0.532094	0.93022	0.516235	-2.06393
FBgn0026086	0.507111	0.215615	-1.36737	-1.28433	-1.14063	-0.973089	-1.42017	1.89912	-1.04371	0.155246	-0.0865456	0.534735	0.381016	-0.954463	0.225724	0.119465	0.874541
FBgn0026088	1.37037	-2.26719	0.749116	0.19694	-0.628828	0.432023	-1.44563	-0.721603	-0.429086	-0.511551	1.94637	2.02301	2.43203	-0.758261	0.794849	1.74736	-0.1867
FBgn0026090	0.342552	-1.06887	0.29596	0.310706	-0.378723	0.466603	-2.42135	0.248862	0.122802	-0.00706635	1.74693	1.80022	2.39511	-0.768526	0.549654	1.8051	0.00580524
FBgn0026143	0.021647	0.695471	0.551211	-0.543608	1.06304	-0.953816	1.21721	-0.721603	-0.205155	1.07928	0.274592	0.561494	0.230755	-0.77164	0.914592	0.683921	-0.25804
FBgn0026148	0.129197	0.284934	-2.04487	0.638762	0.82377	0.393753	-0.0145618	-0.15392	0.305168	0.785725	0.935623	0.234588	0.329571	-1.0928	0.644849	0.740089	0.0261634
FBgn0026149	0.186	0.166878	1.00245	-0.771046	0.526161	-1.00775	-0.744994	-0.721603	-0.993072	0.448156	0.272386	0.0898254	0.745705	-1.16803	0.808547	0.780673	0.527397
FBgn0026170	1.73389	-1.60093	2.21299	-2.12042	-0.28859	-2.16066	-0.504955	-1.69203	0.214521	0.804127	1.44492	1.63615	1.07909	-0.878875	0.6	1.40381	-2.06393
FBgn0026181	0.35902	-0.678714	0.966957	-1.10269	0.802776	-1.45996	0.129342	1.53177	-0.0773951	0.777026	-0.587102	0.310038	-0.443094	-0.725143	0.883247	-0.629179	0.89037
FBgn0026190	-0.914478	0.516747	-0.987262	0.449571	0.858497	0.179427	-0.532586	0.816557	0.839907	-1.52519	-1.26145	-1.04669	-0.775247	1.10664	-1.35674	-1.11169	0.756192
FBgn0026192	0.822754	-0.74771	-0.30856	-1.15702	0.0143295	-1.23956	-0.125036	-0.15392	0.874385	1.07509	0.0999986	1.21922	0.642297	-0.955517	0.69985	1.12417	0.610199
FBgn0026196	1.07492	-0.504874	1.08147	-1.23737	-0.0699976	-1.2919	1.04115	-0.721603	-0.802816	1.44169	0.0597653	0.315598	0.583861	-0.597254	0.528451	0.658475	0.295556
FBgn0026206	0.955553	-0.159257	0.235346	0.0587639	0.280107	-0.0345603	0.659634	0.816557	-0.544911	1.30655	0.078171	0.16826	-0.210461	-0.675391	0.970861	-0.0702719	0.191511
FBgn0026207	0.171282	-0.444187	-0.0459387	0.668296	0.0430766	0.699613	2.55118	-1.69203	0.366229	0.571485	0.499851	-0.0525635	1.21665	-0.318752	0.745881	1.0028	-2.06393
FBgn0026250	1.05203	-3.67007	1.79232	-5.66563	-1.94118	-5.53644	-0.804007	-0.721603	-1.1378	-0.75651	1.30863	1.61599	0.625874	-0.663374	0.232929	1.00419	1.93315
FBgn0026257	-0.159005	0.431371	-2.13764	1.70158	-0.0442311	1.8356	-0.563583	0.248862	-0.896733	0.13999	1.279	1.24991	0.447964	-1.50148	-0.86784	0.921302	0.371801
FBgn0026259	0.213517	-0.558303	0.493342	-0.0959995	-0.144401	-0.0516395	-0.00408104	1.38426	-0.206581	0.399912	-0.386808	-0.338804	-0.0123778	0.420929	0.333946	0.166686	1.64528
FBgn0026261	0.390675	-0.563367	0.73057	0.102698	0.653074	-0.118965	-0.461781	-0.15392	-0.717365	0.292876	0.824021	0.298514	0.971727	-1.10596	0.917219	1.3902	-0.201615
FBgn0026263	-0.0338212	-0.0974504	-0.241728	0.628703	-0.202857	0.744219	0.00373156	-0.15392	1.44358	1.63836	0.790441	1.97569	0.259232	-0.880021	-0.628372	0.0962027	1.13225
FBgn0026268	0.363901	1.22966	1.30363	-0.120714	0.33585	-0.245602	-0.0244546	-0.721603	1.17338	-0.782108	-0.674993	-0.328168	-0.598893	1.37529	-1.53215	-0.99383	-0.0707623
FBgn0026309	0.0922445	-0.196644	-0.549038	0.858114	0.661299	0.685193	0.904703	-0.15392	0.92898	0.411553	0.403828	0.392047	0.299756	-0.736207	0.520139	1.1825	-0.241192
FBgn0026315	0.439189	-0.404638	-1.76093	0.981264	-0.718615	1.30269	1.1152	-0.721603	1.14708	0.881675	0.780415	1.34816	0.179472	1.26077	-0.801686	-0.360807	-0.144684
FBgn0026316	1.19444	-2.58308	0.665164	-1.31702	-0.628209	-1.18381	0.291128	-1.69203	-0.634725	0.788025	1.45862	1.32542	1.45343	-0.496184	0.864303	1.46943	-2.06393
FBgn0026317	0.725588	-0.783335	0.101695	0.128263	0.267834	0.0431965	0.543436	0.816557	-0.912201	0.749453	-0.310627	-0.582759	0.237629	-0.816263	0.910171	0.620048	-0.111167
FBgn0026319	-0.935977	0.9213	0.795212	-1.85478	-0.567765	-1.7765	0.157552	0.248862	0.040503	-0.513477	-1.10025	-0.493018	-0.240968	0.668808	-1.10792	-0.624408	1.83528
FBgn0026323	0.351618	-0.586326	0.39553	-0.0730099	-0.902741	0.239663	-0.609113	1.21935	-0.669863	1.20035	0.281418	0.319467	0.195616	-0.740831	1.15937	0.297664	0.979566
FBgn0026324	0.642341	-0.805686	-0.572495	0.16825	0.89292	-0.133415	0.211915	-1.69203	-0.302223	0.411914	1.55534	1.21195	1.41434	-0.74388	0.564408	1.38719	-2.06393
FBgn0026326	0.577358	-0.106947	0.194565	0.668296	0.448064	0.557442	0.537314	0.248862	-0.952725	0.547064	0.119875	-0.417762	0.059711	-0.923383	0.978041	0.856484	-0.219657
FBgn0026369	0.44089	-0.611404	-0.999944	0.319936	-0.141102	0.392533	0.611122	1.03239	-0.843375	0.442307	0.163015	-0.440141	-0.408062	0.302699	1.14316	0.0393013	-0.0950916
FBgn0026370	0.973042	-1.14351	-0.30856	0.648712	-0.575654	0.896111	0.625328	0.248862	-0.684787	0.649099	0.106074	-0.00709554	0.489206	-0.203353	0.549077	0.331342	0.644694
FBgn0026371	-0.460769	0.375284	-1.84903	0.245674	-0.157112	0.319053	-0.221508	1.03239	-0.544115	0.365736	-0.29413	0.127031	-0.575216	-1.17064	0.610548	0.423368	-0.174635
FBgn0026374	0.0702987	0.512597	-0.353567	0.436587	3.3408	-0.706116	-0.999577	1.66522	0.0591293	0.126953	0.0557948	-0.142351	-1.4271	-1.15297	0.803446	-0.943681	0.0640529
FBgn0026376	-0.0296011	0.385172	-0.444695	-0.538224	-0.416177	-0.42942	-0.0852276	1.21935	0.0596969	0.304158	-0.367297	0.673658	0.0706447	-0.443917	0.257669	-0.351002	1.28436
FBgn0026378	-0.0519879	-0.063553	-0.584261	0.204176	0.0642841	0.195952	0.435059	-0.15392	-0.0640037	0.0807883	0.662244	0.6901	1.37277	-0.889942	0.751059	0.942987	-0.209259
FBgn0026379	0.365693	-0.472372	-3.39232	0.404919	-2.66888	1.37165	-1.46112	1.66522	-0.973898	0.375651	-0.3059	-0.497659	-1.26379	-2.21642	0.753469	-0.378028	0.229782
FBgn0026380	0.906693	-1.49389	1.15939	-0.996872	0.349724	-1.18985	0.716328	-1.69203	1.03522	0.797674	1.31848	0.992933	1.1519	-0.416253	0.891238	1.50993	-2.06393
FBgn0026385	-2.02248	1.42508	-0.0459387	0.883402	0.1094	0.906323	-0.922263	0.816557	0.845383	-2.06249	-1.52519	-2.00124	-1.2719	0.992778	-1.69053	-1.24821	-0.107454
FBgn0026389	-1.76047	1.42508	0.813543	0.326272	-0.623259	0.56772	-1.05859	0.816557	0.857719	-1.46488	-1.63969	-1.36436	-0.873132	1.7898	-1.52891	-1.55245	0.0724297
FBgn0026393	0.00461803	-0.0332729	0.434863	0.969452	0.420073	0.889489	0.0809246	-0.15392	0.749685	-0.997856	0.232943	-0.644776	-1.41205	-0.210796	0.435348	-0.583478	0.29809
FBgn0026396	-1.76214	1.18153	0.275829	0.387355	-1.15828	0.821501	-0.958902	0.816557	0.0819789	-0.930268	-1.02535	-0.94682	-0.000284509	1.76992	-1.7144	-1.35647	0.699446
FBgn0026400	1.21541	-1.35067	0.975851	-0.550836	2.82296	-1.57829	0.319784	-0.721603	0.520135	0.0968868	0.757277	0.260586	1.73368	0.148058	0.943118	1.29005	-0.00227403
FBgn0026402	-0.0415385	-0.0891219	-1.06379	-0.439865	0.203044	-0.542256	-0.758557	0.561287	-0.766435	0.806315	0.860614	0.612588	1.08801	-0.471167	0.885122	1.1085	-0.19784
FBgn0026403	0.364199	0.992846	0.831814	0.602547	0.191354	0.577893	-0.186809	1.78705	2.82181	-1.7795	-0.737657	-1.46737	-1.36942	1.33145	-0.612095	-1.18219	0.545221
FBgn0026404	-0.218247	-0.00541809	-0.490827	1.38141	0.34783	1.3552	0.851525	-0.721603	0.325545	0.725833	0.283115	0.48283	0.167433	-0.715262	0.434495	0.545949	0.771797
FBgn0026409	2.02999	-1.47055	1.68391	-0.423917	-1.32178	0.0113887	-0.103952	-0.15392	-0.572335	1.02566	1.33079	1.01147	1.58828	-0.391475	1.09487	1.01598	0.656721
FBgn0026411	-0.567892	0.886162	0.101695	-1.07989	-1.68437	-0.949055	-0.849109	1.03239	-0.425906	0.350074	-1.20048	-0.91152	-0.653191	2.38353	-2.01733	-1.00631	1.99927
FBgn0026417	-0.838624	0.383196	-1.38096	0.376787	0.544297	0.212205	1.16976	-1.69203	-0.820783	0.315315	0.117437	-0.0232751	-0.843907	-0.301373	-1.0521	-0.781577	-2.06393
FBgn0026418	0.991258	-1.35601	0.674555	-0.554471	-0.973742	-0.250272	0.133635	0.816557	-0.345812	0.578818	-0.056333	0.551681	0.0402018	-0.535017	0.800735	0.388531	0.833736
FBgn0026427	0.333695	0.0434434	-2.97793	1.61783	-0.910035	2.0506	1.55905	1.38426	-0.849563	0.403016	-0.0316416	-0.43358	-0.488823	-0.868584	0.879715	0.618212	-0.0405193
FBgn0026430	0.0571786	0.450072	0.560797	0.804523	-0.0225225	0.8686	-0.0139984	1.03239	1.17528	0.801278	0.268917	0.086205	0.0385358	-0.183304	0.983628	0.691138	0.362758
FBgn0026431	-0.334944	0.479224	-1.39458	1.28998	0.0971529	1.34548	-0.672062	1.21935	-0.303359	0.156648	0.103366	-0.248423	0.11827	-1.52328	0.709201	0.687771	-0.191971
FBgn0026432	0.0399764	0.347977	-1.10246	1.12365	0.431557	1.04994	1.12296	0.561287	-0.738203	0.345303	-0.427123	-0.415405	-0.0252311	-0.994289	0.806621	0.278561	-0.190383
FBgn0026438	1.4176	0.930859	-0.197617	-1.01769	-0.137634	-1.03846	-0.456471	0.816557	-0.0738089	0.188557	0.81691	0.124722	-0.129916	0.916343	0.56374	-0.0366319	0.423988
FBgn0026439	0.781695	0.805778	-0.331018	-1.94876	-0.618318	-1.86845	-1.46112	1.53177	-0.189645	-0.541142	0.139548	0.202665	-0.461967	0.320266	0.198001	-0.991562	0.152785
FBgn0026441	0.766484	-1.07546	0.0283702	0.632236	0.817488	0.388863	1.93655	-0.721603	-0.386582	1.3626	0.147374	-0.817035	0.337207	-0.402969	0.995168	0.824577	-0.118686
FBgn0026533	1.39355	-1.21469	-0.924284	0.326974	-0.193295	0.417845	-1.10286	1.66522	-0.595827	0.161746	1.13918	0.574314	-0.0979114	-1.29371	0.867368	0.343834	0.233292
FBgn0026562	1.6712	-0.383108	2.07629	0.0800769	0.777873	-0.186819	0.266822	-0.721603	-1.04276	-0.286051	-0.247177	0.0797131	-1.20527	-0.714907	0.255019	-1.11315	-0.179422
FBgn0026563	0.0524662	0.564477	-2.59241	1.9028	0.558532	1.83871	1.50581	-0.15392	1.95322	-1.48613	0.767407	-0.197945	-1.17173	2.0046	-0.830266	-1.26892	0.575855
FBgn0026565	-0.0517876	0.886129	0.316017	0.351192	0.402686	0.233946	0.138983	-0.15392	0.167256	-0.612187	-0.88175	-0.0641126	-0.509166	1.44649	-0.975634	-0.69317	0.612737
FBgn0026566	0.591383	-0.850507	0.767601	0.453247	0.392518	0.346293	-0.464443	-0.721603	-0.569225	0.956362	1.3231	1.35606	1.40892	-0.359218	0.370556	1.27631	0.456518
FBgn0026573	0.413876	0.00317238	-1.39458	0.589977	0.543209	0.4402	1.1925	0.816557	-0.476011	-0.0368445	0.107637	0.176107	1.01332	-0.493991	0.832014	0.715439	0.346468
FBgn0026576	1.25341	-0.268719	0.560797	-0.00226719	0.30464	-0.108772	1.87767	-1.69203	-0.757089	1.40219	1.03841	1.19346	0.495208	-0.306576	0.823492	0.584826	-2.06393
FBgn0026577	0.617379	-0.355708	-2.01428	0.73058	0.224756	0.702293	1.31109	1.38426	-0.381733	0.246525	0.0595791	-0.0588406	-0.285885	-0.394119	0.873487	0.317245	0.63526
FBgn0026582	1.70877	-2.13902	0.153482	0.703467	0.993493	0.40346	0.583622	-0.721603	-1.04196	0.831701	0.217379	0.669341	0.961577	-0.353787	0.694168	1.17331	-0.201615
FBgn0026585	0.661395	-1.34055	0.77682	0.537912	0.32073	0.462061	1.91393	-1.69203	-0.654214	1.21509	0.171366	1.09304	0.461681	-0.230331	0.00663006	0.55641	-2.06393
FBgn0026592	1.27387	0.739832	0.0389048	-0.0411299	0.502669	-0.220304	-1.06058	0.248862	-0.00720398	0.0591155	1.01415	1.03172	0.777971	1.07205	0.503586	0.940756	0.391428
FBgn0026593	0.906966	0.161206	1.54134	-0.177048	-0.0762644	-0.160824	-0.0145618	-0.15392	-0.407399	-0.040663	1.42957	0.770494	0.728338	1.36923	-0.432651	-0.23975	0.937407
FBgn0026597	0.197421	0.0420701	0.112091	-1.10931	-2.7649	-0.213516	-0.802002	1.53177	0.0418892	-0.560959	-0.660471	-1.09891	-1.52007	0.542329	0.60664	-0.944651	0.136257
FBgn0026602	0.586869	-1.05963	1.22773	0.314977	0.837027	0.0431965	-0.0626563	-0.15392	-0.346363	1.44073	0.932885	1.20838	1.08912	0.323673	0.519008	0.98353	0.492514
FBgn0026619	0.798921	-0.459322	0.46418	0.711361	0.333947	0.643472	-1.29896	0.816557	-0.161876	0.736327	0.271302	1.4516	0.680702	-0.119521	0.20155	0.476118	0.611343
FBgn0026620	0.810891	-0.974628	-1.86385	1.19096	-0.484566	1.44455	-0.171398	1.78705	-0.429106	0.341133	-0.184231	0.335862	-0.233127	-0.914628	0.416005	-0.481675	1.01846
FBgn0026634	0.0976025	-0.438844	-0.537347	0.210561	0.529989	0.0397125	0.495847	0.248862	-0.656264	0.816949	0.875055	0.561742	1.16995	-0.799402	0.883383	0.96209	-0.241192
FBgn0026666	0.142169	0.348299	0.345969	-3.02278	-0.294815	-3.12407	-2.36614	0.561287	-0.294803	0.922507	1.14169	1.10882	1.39661	-0.739243	1.01129	1.29398	0.307469
FBgn0026702	-0.392102	0.509426	-0.0996337	0.895981	0.227953	0.878353	1.81289	-0.721603	0.176762	0.819253	0.234282	0.494374	-0.577155	-0.412854	0.35694	0.0171429	-0.144684
FBgn0026718	-0.30722	0.37421	0.493342	-0.326472	0.478145	-0.517406	0.0956519	-0.721603	-0.0217316	0.136367	-0.744962	-0.85263	-1.07183	0.260334	0.199563	-0.818065	-0.158263
FBgn0026721	0.911035	0.532008	0.0389048	0.165748	-0.237483	0.260815	0.26976	0.561287	-0.610289	-0.132071	0.346755	-0.118299	-1.15666	0.18081	0.362219	-0.453479	0.920199
FBgn0026722	0.25547	-0.0568521	-0.376209	0.0736422	1.07791	-0.29823	1.85977	-0.15392	0.198966	0.293146	0.110786	-0.58153	0.107677	-0.678504	0.855116	0.496393	-0.1867
FBgn0026737	0.521769	-0.401275	-2.79936	1.52516	0.0393366	1.61746	-0.585572	-0.15392	-0.678676	1.21124	0.778252	0.345496	1.27109	-0.640298	0.816078	0.988925	-0.245346
FBgn0026741	0.594288	-0.918178	0.0599141	0.292692	0.357144	0.186972	0.571679	-1.69203	0.682253	0.362716	1.96771	1.28654	1.6492	-0.393564	0.874466	1.5572	-2.06393
FBgn0026749	0.734941	-1.86031	0.434863	-1.98234	-0.586006	-1.91784	-1.49968	-0.15392	-1.83948	1.40627	1.20673	0.636375	1.11531	-1.46681	1.14847	1.01267	-0.0431871
FBgn0026751	0.322671	-0.253932	-0.849643	1.05265	0.433113	0.973647	-0.0545323	0.561287	1.4039	0.885901	-0.0997018	0.94195	0.526779	-1.11888	1.0515	0.769326	-0.192236
FBgn0026753	1.74355	-2.10234	2.16302	-1.56889	-0.998128	-1.32608	-1.75878	-0.15392	0.0933785	0.288603	2.46674	2.40347	2.17657	-0.926868	0.919138	1.59897	0.376788
FBgn0026760	-1.19868	1.0447	-0.0246056	0.719647	1.04763	0.401042	1.70077	-0.721603	0.412599	-1.42352	-1.06726	-1.04578	-0.803109	1.41069	-1.68609	-1.21668	1.13326
FBgn0026761	0.761612	-0.193163	0.483639	0.0214608	0.910988	-0.295776	0.885387	-0.15392	0.237212	1.01422	0.514065	0.772546	1.08585	-0.652661	0.859988	1.03564	-0.131499
FBgn0026777	0.734808	-0.753666	-3.67314	0.760433	0.740607	0.553301	-0.642506	0.561287	2.3974	0.233944	1.50336	0.300819	0.288489	-1.83871	0.893838	0.82416	0.301238
FBgn0026778	-0.543038	0.905863	0.739851	0.159886	1.63175	-0.401751	0.112048	-0.721603	1.01402	0.69643	-0.900975	0.228702	-0.0500088	0.0398532	0.856537	0.144008	-0.106223
FBgn0026787	0.0873472	-0.271126	-1.36737	-0.257942	0.518215	-0.457887	0.0282055	0.561287	-0.620269	0.811578	0.234406	0.752996	0.189624	-1.22525	0.80851	0.355865	-0.232996
FBgn0026869	0.69723	-1.03212	-3.63214	1.12187	-0.117085	1.24105	1.49924	0.561287	3.45104	0.556404	0.280238	-0.811554	-0.669035	-1.05832	0.501087	-0.476171	0.899461
FBgn0026876	-0.545877	0.860307	0.080844	1.18516	1.61927	0.697822	1.21375	-0.15392	0.72849	0.602598	-0.80507	0.600271	0.104956	-0.38812	0.768076	0.426744	-0.1867
FBgn0026878	0.541333	0.589406	-1.01266	1.35324	-0.101644	1.48334	-0.706907	-0.721603	0.508656	1.59394	0.681785	1.97452	0.408637	-0.704095	-0.442353	-0.201164	0.329808
FBgn0027052	0.842268	-0.867941	-1.39458	-0.857902	-0.304546	-0.811835	-1.45078	0.816557	-0.642316	1.11212	0.565468	0.138454	0.854929	-1.86782	0.96643	1.03484	-0.0474883
FBgn0027053	0.576452	-0.979789	0.683931	-2.63963	-0.0924192	-2.76749	-0.230595	-0.15392	-0.147277	0.838005	0.5121	0.23978	0.719433	-0.468801	0.937754	1.2091	-0.224946
FBgn0027054	0.392086	-0.932567	0.813543	-0.7991	0.442572	-1.00775	0.701744	-0.721603	-0.00699341	0.793903	1.61403	0.889787	1.12254	-0.440295	0.782325	1.15875	-0.201615
FBgn0027055	-0.243348	-0.910611	0.255624	-0.550836	-0.925138	-0.262045	-1.41345	1.38426	-1.19128	0.673849	0.725984	0.570036	0.209918	-0.967778	0.84811	0.773914	0.0363852
FBgn0027074	-0.0362706	0.818977	-1.19375	0.66878	-0.235867	0.798297	-0.288202	0.561287	1.65044	-0.303483	-1.43655	-0.85647	-0.546106	1.94956	-1.38038	-1.19338	0.297458
FBgn0027081	0.9654	-1.78504	1.00245	-0.912616	-0.350723	-0.849748	0.571679	0.248862	-1.46248	0.751469	0.530764	1.19522	1.19238	-0.667912	0.591127	1.02996	0.366035
FBgn0027082	-0.00202908	-0.176953	-0.703315	0.434717	0.0858126	0.435536	-0.158315	0.248862	-0.707065	0.491835	0.1546	-0.37102	0.70446	-1.22025	0.630847	1.05943	-0.191618
FBgn0027083	-0.681289	0.240826	-0.230667	0.252539	-1.04491	0.637773	-0.406943	0.816557	-0.665951	-0.130152	-0.774587	-0.307212	0.588083	0.400344	0.492214	0.565628	1.2071
FBgn0027084	0.574485	-0.586755	1.02891	-0.691663	-0.209428	-0.666093	-0.0456466	0.561287	0.461015	0.936631	0.659916	1.01801	1.25058	-0.907122	0.965864	1.26327	0.059379
FBgn0027085	0.111304	0.182227	-0.655385	-0.0474185	0.388785	-0.186819	0.79753	0.248862	-0.985887	0.0420617	0.0264796	-0.0512124	0.738165	-0.288784	0.89636	0.759637	-0.230297
FBgn0027086	0.681118	-0.397244	-1.0254	-0.0453175	0.291582	-0.150192	0.98159	0.561287	-0.24521	-0.297408	0.752959	-0.0226438	0.396475	-0.89924	0.842589	0.640842	-0.181231
FBgn0027087	0.493374	-1.18149	1.08147	-0.693778	0.0057794	-0.743965	-0.183935	0.561287	0.105244	0.527906	0.900893	1.66746	0.771477	-0.219869	0.696187	0.666272	0.935077
FBgn0027088	0.666854	-1.48027	0.29596	-0.444703	-0.729508	-0.218036	2.67947	-1.69203	-0.817929	0.92605	0.454117	0.407222	0.678663	-0.248046	0.985981	0.873423	-2.06393
FBgn0027090	0.644667	-0.821975	0.39553	-0.188005	1.03636	-0.564525	2.70462	-1.69203	0.380741	1.25508	0.512772	0.0342891	0.658437	-0.272937	0.656326	0.896349	-2.06393
FBgn0027091	0.269288	-0.555072	-0.0996337	-0.454457	0.238583	-0.567747	-0.0464522	0.816557	-1.15299	0.554338	-0.0110634	-0.0823493	0.0547136	-0.604816	0.960434	0.571652	-0.183775
FBgn0027093	0.368831	-0.372428	-0.607868	0.395853	0.465732	0.260815	0.0645552	0.561287	1.64013	0.66679	1.31477	0.730973	1.08583	-0.974644	0.92799	1.32923	-0.190383
FBgn0027094	0.602511	-0.695652	0.646334	-0.956594	0.849734	-1.31915	1.99166	-0.721603	-0.624459	1.27394	0.147011	-0.103819	0.0931183	-0.597481	0.965403	0.552328	0.128578
FBgn0027095	1.06181	-1.24663	1.33703	-0.0225172	1.4944	-0.548567	-1.60827	0.248862	-0.600099	0.511903	1.08579	1.07396	1.25113	-0.554018	0.817584	1.16964	0.309732
FBgn0027103	0.14937	-0.420893	0.070389	-1.27633	0.754135	-1.62424	-0.110246	0.816557	-0.680314	0.163925	-0.0680859	-0.246584	0.24605	-0.995566	0.904592	0.513927	-0.154146
FBgn0027106	-0.736904	0.671224	0.112091	0.319229	0.561101	0.143954	-0.221508	0.248862	1.69616	-1.07687	-0.679572	-0.240992	-1.24406	0.369214	-1.67974	-1.31104	1.69773
FBgn0027108	1.06554	-0.44439	1.54134	-1.41801	-0.606413	-1.29864	1.58363	-1.69203	3.73373	0.306942	0.660682	0.975129	1.06292	0.435365	-1.229	0.684461	-2.06393
FBgn0027111	1.62625	-0.186157	-1.42191	-1.10931	-0.728011	-0.930241	-1.50858	0.248862	-0.58363	-0.349861	0.663254	1.25845	0.573368	-0.429776	-0.952876	0.862837	0.0629242
FBgn0027259	-0.533945	0.708488	0.275829	1.72578	1.28214	1.39449	-0.488618	-0.721603	-0.157327	1.34245	0.835981	0.947353	0.162827	-1.26927	0.733749	0.991479	-0.209259
FBgn0027280	0.737086	-1.43388	0.143163	0.257088	0.469922	0.110415	-0.0825717	1.03239	1.44369	1.33815	0.533313	1.54943	0.0079208	-0.942747	0.685143	0.0609161	0.669556
FBgn0027287	-0.173156	0.319308	0.336003	0.788075	1.20824	0.417845	0.671075	1.03239	0.0371943	-0.265773	0.0722431	-0.181848	0.699279	-0.150177	0.538272	0.840958	1.60162
FBgn0027291	1.68173	-1.6178	2.05439	-1.28835	-0.446001	-1.22062	-0.875936	0.561287	0.08046	0.377781	2.18647	1.82767	2.02798	-1.0199	0.508158	1.14009	0.584687
FBgn0027296	0.954562	-0.0106114	0.235346	0.260108	-0.236765	0.361528	0.0623091	-0.15392	0.114283	1.51146	0.438401	1.28332	0.804982	-0.630909	0.803232	0.949074	-0.106223
FBgn0027330	0.134294	0.400988	0.345969	-0.477625	0.946779	-0.841197	0.685536	0.561287	0.381252	0.994601	-0.521133	0.31753	-0.147327	-0.517009	0.81272	0.732309	-0.0665179
FBgn0027334	1.12348	-2.08198	1.75384	-0.654392	1.24872	-1.13677	0.950895	-1.69203	-0.34844	0.692653	0.784266	-0.0936362	1.34697	-0.751548	0.566723	0.925396	-2.06393
FBgn0027335	0.76719	-1.69713	0.57992	0.360705	-0.487313	0.557442	0.130655	0.816557	1.24234	0.679447	0.999983	1.457	0.11013	-0.472118	0.456077	0.395791	1.31442
FBgn0027338	1.21079	-1.68832	0.143163	-0.823147	-1.28371	-0.42942	-0.319794	0.561287	-0.543594	0.920291	1.25241	0.937763	0.678842	-0.895075	1.23922	0.973717	-0.177621
FBgn0027339	0.357525	0.250726	0.804385	-0.312353	0.891479	-0.644926	0.386395	0.561287	-1.71622	-0.27276	-0.265104	-1.1226	-0.536225	-0.45048	0.808238	-1.31013	0.414012
FBgn0027342	-0.216639	0.3562	-0.691293	0.0417342	0.294852	-0.0573989	0.915327	-0.15392	1.98288	1.37864	0.17565	0.646815	-0.121534	-0.34963	1.04968	0.15194	-0.183047
FBgn0027343	-0.771562	0.627268	0.345969	0.0204842	0.603474	-0.189016	0.944679	-0.15392	-0.120106	-0.313542	-0.0216976	-0.622921	-0.496255	0.83404	-1.51383	-0.832363	1.83731
FBgn0027348	0.884977	0.0414149	1.38676	-0.6443	-0.227265	-0.610627	0.066798	0.561287	0.997906	-0.90346	-0.382051	-0.361392	-1.19531	1.29554	-0.224962	-1.39669	0.536838
FBgn0027356	0.622131	-0.140281	-0.788202	-0.0328113	-2.30148	0.774535	-1.12011	1.53177	-0.382243	-0.903683	-0.015146	0.492745	-0.199558	-0.76637	0.45023	-0.156735	1.31913
FBgn0027358	0.34405	0.0568985	0.886268	0.250257	-0.193295	0.336004	-1.75878	-0.15392	0.636249	-0.316154	0.596219	1.56227	2.07462	-1.36138	0.808048	1.75929	-0.190383
FBgn0027360	1.49385	-1.79206	1.45237	-1.83271	-0.692305	-1.71275	-1.50858	-0.721603	0.681162	0.473575	0.843349	0.94016	1.08677	-0.645526	0.788952	1.10345	0.255748
FBgn0027363	1.01342	-1.14312	-0.241728	0.078243	0.187652	0.0185461	0.451031	0.248862	-1.18454	0.950693	1.09869	1.08835	0.839021	-0.16305	1.19836	0.933052	0.360928
FBgn0027375	0.3185	0.262805	-1.65989	0.447112	0.393522	0.339875	0.492807	0.816557	-0.724892	-0.39653	0.482696	-0.359233	-0.113345	-1.28926	0.621604	0.50249	0.0261634
FBgn0027376	-1.6313	0.877781	-1.65989	1.0735	0.165183	1.08991	0.829263	0.816557	0.703505	-1.98551	-0.868296	-1.54544	-1.42537	0.740291	-0.756056	-1.20422	-0.19559
FBgn0027378	0.630392	-1.11159	-0.387565	0.105376	0.0367319	0.100619	-0.273357	0.248862	-0.9291	0.359716	1.32277	0.721877	1.29886	-0.845338	0.670517	1.42964	-0.209259
FBgn0027453	0.807566	-1.37371	1.05525	-1.31702	0.235398	-1.49235	-0.483212	-0.15392	0.289172	1.23773	0.524849	-0.0527944	1.12365	-0.257833	1.08145	1.13059	0.15529
FBgn0027490	-0.229168	0.732829	-1.18061	0.872205	-0.0152128	0.938453	1.99629	-0.721603	-0.661243	0.546131	-0.254018	-0.235455	0.688878	-0.358549	0.784321	0.975056	-0.217035
FBgn0027491	1.64606	0.679505	0.375759	-0.967924	-0.00345766	-1.03327	-0.113403	0.248862	-0.606011	0.64844	0.684237	-0.158765	-0.0187027	-0.442012	0.679962	0.610633	0.310553
FBgn0027492	0.682462	-0.421951	-0.30856	-2.28283	-2.66632	-1.50062	-0.794008	1.03239	-0.522807	0.251935	0.277456	-0.0820438	-0.542414	-0.76191	1.11176	-0.994219	-0.13476
FBgn0027493	0.797133	-0.703318	1.55736	-1.36833	-0.338968	-1.34717	-0.528131	0.561287	-0.483209	0.856999	1.22325	1.54687	0.541895	-0.5488	0.439324	0.485035	1.0743
FBgn0027495	0.429204	-0.630992	0.795212	0.183116	-0.0966859	0.229636	0.605923	-0.15392	-0.535235	0.834568	0.0984024	-0.529388	0.505517	-0.268644	0.927688	0.841422	-0.0431871
FBgn0027496	0.670055	-0.773639	1.32036	-1.12607	1.67805	-1.78754	1.31271	-1.69203	0.64409	1.25375	1.35649	0.626368	1.06427	-0.296677	1.12322	1.44326	-2.06393
FBgn0027497	0.699804	-1.72082	0.636895	-0.612729	-0.6311	-0.43223	1.37003	-0.721603	-1.54269	0.858496	-0.527363	-0.537019	0.0251589	-0.42711	0.477957	0.103877	1.00575
FBgn0027498	0.413433	-0.19719	1.12489	-0.451194	-0.288224	-0.380161	1.7812	-1.69203	-0.576423	1.07887	-0.218737	-0.155533	0.621099	-0.550822	1.13828	0.695872	-2.06393
FBgn0027499	0.635273	-0.178672	-2.01428	1.38476	-0.253873	1.57043	1.53092	0.248862	0.62489	0.383311	-0.333543	0.628276	-0.686793	-0.932929	0.621568	-0.585143	0.418721
FBgn0027504	0.772594	-0.928003	0.132825	0.506704	0.143003	0.491213	1.01316	0.248862	-1.13877	1.60077	0.395479	-0.843328	-0.44402	-0.613392	1.08979	0.240676	-0.0274103
FBgn0027505	0.15186	0.419377	-0.607868	0.165748	0.147703	0.126528	0.409292	1.21935	-1.14807	-0.304547	0.132031	-0.994727	0.110038	-0.572235	0.843707	0.588694	-0.080615
FBgn0027507	0.110213	0.093856	-2.52511	1.19398	0.710408	1.02709	1.4741	-0.721603	0.777566	-0.466874	1.80805	1.72422	1.88988	-1.8653	0.525068	1.25557	-0.25804
FBgn0027508	0.065871	-0.36697	-0.50242	-1.57437	-0.272359	-1.58731	0.419126	1.03239	-0.903026	0.388942	-0.16207	0.407376	0.058534	-0.690346	0.871991	0.289192	0.717553
FBgn0027509	0.0141078	-0.440782	-0.444695	0.137778	0.329988	0.0309482	0.93217	0.561287	-0.424605	0.733026	-0.0858275	-0.656939	-0.360078	-0.729826	1.05977	0.291821	-0.199723
FBgn0027512	0.297254	0.309077	-0.949389	1.09541	-0.623671	1.39138	0.295408	1.38426	-0.392511	0.243815	-0.306201	-0.31434	0.28479	-0.34781	0.934493	0.182398	-0.010292
FBgn0027513	-1.09866	0.786297	-0.619709	0.823144	0.0141653	0.875362	0.74863	-0.721603	-0.773447	0.88693	-0.34021	-0.00700603	-0.488514	-0.468932	0.558506	0.645451	-0.266704
FBgn0027514	0.14402	0.0499859	0.454425	0.622106	0.89484	0.351397	1.12074	-0.721603	-0.587561	0.41255	0.846443	1.12869	1.2371	-0.549365	0.703477	1.37076	-0.172259
FBgn0027515	0.728566	-0.757183	0.080844	-0.543608	-0.900693	-0.264417	-0.291047	0.561287	-0.340995	0.759222	-0.0559998	0.451777	-0.492061	-0.711354	0.90781	-0.516278	0.206745
FBgn0027518	0.0159554	0.421971	0.0599141	-0.934343	0.568387	-1.19593	-0.407584	1.21935	-0.844755	0.637305	-0.142301	0.28806	0.448685	-0.60785	1.14841	0.476112	-0.191971
FBgn0027521	-1.56754	0.945831	-0.886838	1.39342	0.445249	1.33378	0.77793	-0.15392	2.5375	-0.101734	-0.829722	0.302874	-1.13859	-0.654687	-0.505208	-0.242931	0.207516
FBgn0027524	-0.435695	0.469745	-0.0996337	-0.335048	1.12329	-0.751712	-0.976062	0.561287	-0.438915	0.873096	0.671918	0.311486	0.349622	-0.579679	0.909421	1.16037	-0.203514
FBgn0027525	1.56459	-2.36872	0.813543	-0.268571	0.799054	-0.567747	0.987654	-0.721603	-0.932905	0.0199592	1.27317	0.265794	1.83945	-0.536348	0.593267	1.21259	-0.201615
FBgn0027527	-1.41177	0.899105	1.2022	-1.21104	-1.93821	-0.614004	0.305525	-0.721603	-0.194847	-2.83721	-1.99269	-1.98299	-1.12631	1.20429	-2.01495	-1.75981	0.867188
FBgn0027528	0.279626	-0.0292947	-0.142968	-0.109398	-0.501681	0.0604348	-0.555065	1.53177	0.135975	-0.783244	-1.32334	-0.696725	-1.08727	0.122548	-0.2457	-1.32986	1.32242
FBgn0027529	0.843668	-1.08557	-0.643468	1.06628	0.303456	1.03349	0.27943	1.21935	-1.07495	0.797638	0.106365	0.551648	-0.594763	-0.725946	0.713173	-0.140174	0.575168
FBgn0027532	0.406854	-0.458383	-0.241728	1.01249	0.229322	1.00238	0.703209	0.561287	-0.457931	0.396777	0.670438	0.471301	0.270296	-0.874556	0.916442	0.380789	0.280705
FBgn0027535	0.129386	-0.232286	-0.987262	-0.456093	1.29642	-0.939603	1.39482	-0.15392	-0.707181	0.41463	0.0975124	0.856819	1.29295	-0.331641	0.61986	0.995066	0.458298
FBgn0027538	0.506998	-0.44302	-0.376209	-0.0328113	-1.54503	0.508734	-0.682662	0.561287	-0.522796	0.73963	0.735087	0.95674	0.855581	-0.926358	0.97457	0.895894	-0.16872
FBgn0027539	-0.260347	0.34442	-0.197617	-0.721728	-1.53418	-0.231723	-0.985095	1.21935	-0.874039	0.24732	-0.383298	0.64108	-0.0596879	-0.507592	0.450633	-0.022993	0.981659
FBgn0027546	-0.00074744	0.742434	0.868176	-0.993936	0.152396	-1.11406	-0.0545323	-0.15392	0.696133	-0.150619	-1.36007	-0.322806	-0.689019	2.8168	-1.66598	-0.878953	0.54462
FBgn0027547	0.678486	-1.60343	1.13354	0.329774	0.452983	0.192968	-0.868935	-0.15392	0.3958	0.68358	0.556872	1.51529	-0.0306003	-0.822458	0.118695	0.537802	1.11286
FBgn0027548	0.112972	0.263748	-0.560754	-1.28433	0.250229	-1.45996	1.69701	-0.721603	-1.34391	1.01931	0.566831	-0.417463	0.421201	-0.7253	0.966681	0.712775	-0.209259
FBgn0027549	0.510685	-0.787115	-0.537347	-0.0421751	0.339216	-0.16511	-0.12716	0.816557	-0.566977	0.747085	0.558982	0.132626	1.01929	-0.513129	1.04446	0.85685	0.0903332
FBgn0027550	0.587236	0.749528	0.070389	0.545136	-0.280189	0.681555	-0.185703	0.816557	-1.47783	0.71527	-0.0720591	0.0222394	0.131399	0.207338	0.512197	0.44844	0.458298
FBgn0027552	1.85625	-1.4942	1.08147	-0.479303	0.343307	-0.631063	-1.31771	0.816557	-0.300846	0.695181	1.60933	1.21115	0.60038	-0.596622	0.694089	0.431479	-0.101332
FBgn0027554	1.09899	-0.125633	-0.824985	0.997007	-0.05313	1.08508	-0.272185	0.816557	-0.738868	0.698766	0.827699	0.236588	0.879908	-0.263421	1.09856	1.1607	-0.0357564
FBgn0027556	0.28925	0.19941	1.10756	-2.24798	-1.56369	-1.85648	-0.251707	0.561287	1.28374	-1.65846	-0.648276	-0.601386	-1.2455	0.871025	-1.45367	-1.45526	1.28971
FBgn0027558	-0.400075	-0.557723	0.512699	-0.571009	0.591604	-0.815977	-0.203498	0.816557	1.19288	0.332965	-0.333937	-0.0119599	-0.134816	0.0765284	0.278156	-0.434628	0.428943
FBgn0027559	-0.130314	0.230357	-0.342281	1.10512	-0.262376	1.2741	1.82331	-1.69203	0.0104871	1.23099	-0.316849	0.957691	0.823283	-0.0639408	0.274559	1.17836	-2.06393
FBgn0027560	1.87123	0.140949	1.05525	-1.39963	0.224299	-1.57829	0.357156	0.561287	-0.114006	0.0105769	1.80275	0.549795	-0.0608489	0.232448	0.649358	-0.0772648	0.642724
FBgn0027561	0.638311	-1.30998	-0.175692	0.140356	-0.573022	0.352669	-0.575276	1.66522	-1.20215	0.644633	-0.000802105	0.585449	-0.0593196	-0.558641	0.710337	0.252961	0.757574
FBgn0027562	0.573939	0.987176	0.336003	0.467206	0.267534	0.405872	-0.716338	1.03239	1.26166	-1.43576	-0.668397	-1.27418	-1.03957	1.32134	-0.636875	-1.01955	1.02778
FBgn0027563	0.556445	1.02122	-0.824985	1.33271	0.647183	1.19771	0.208521	-0.15392	0.916886	0.203513	0.884078	1.48682	0.0624156	0.950619	-0.456918	-0.349315	0.0699328
FBgn0027564	0.143436	-0.0456066	0.711961	-0.397422	0.661169	-0.655453	0.130953	0.248862	-0.767486	0.553283	0.72761	1.00765	1.13424	-0.76557	0.866338	1.1405	-0.0632439
FBgn0027565	0.47641	-0.451596	-0.974609	0.886467	-0.290785	1.05057	-0.191241	0.248862	0.451418	0.505485	0.89629	0.324979	0.216666	-1.19247	0.880333	0.811677	-0.189152
FBgn0027567	1.80673	-1.15755	0.39553	0.321348	-0.0378681	0.357741	0.0445424	1.03239	-0.531957	0.523416	-0.0562728	0.067816	-0.186362	-0.559473	0.827047	0.0428398	0.702399
FBgn0027568	0.485616	-0.709084	0.245494	-1.26055	-0.133997	-1.29864	0.301939	1.21935	-0.233622	0.880499	0.75202	-0.301517	0.196773	-0.619525	1.07155	0.825602	-0.159248
FBgn0027569	0.16167	-1.44668	0.617968	-1.28433	-0.512554	-1.19593	-0.789034	1.21935	-0.263171	0.222332	-0.257091	0.0703053	-0.364572	-0.772794	0.610547	0.0329576	0.883523
FBgn0027570	0.0439182	-0.713244	1.37023	-0.322214	0.719361	-0.597234	-0.744994	1.53177	1.23601	-0.778426	-1.02476	-0.743578	-0.829169	0.858668	-0.929918	-0.893428	1.09269
FBgn0027574	0.223002	-0.700519	-0.376209	0.643253	0.716678	0.435536	0.196583	0.248862	0.567868	0.671902	0.828894	0.347173	0.280893	-0.833914	0.914842	0.742441	-0.0308693
FBgn0027579	0.655164	-1.51793	0.365847	-0.161449	-0.474387	-0.00490778	-0.425	1.38426	0.0363814	0.642732	1.1548	0.938956	-0.0588048	-0.408591	0.770648	0.405904	0.785631
FBgn0027581	0.422062	-1.06759	-0.121258	-0.173425	-1.20936	0.241088	-0.326027	1.03239	0.875571	0.0786342	0.320905	0.622797	-0.760553	-0.244481	0.793768	-0.548613	1.22599
FBgn0027582	0.444302	-0.57274	-0.584261	0.00967304	0.338338	-0.108772	0.473759	1.03239	-0.522765	-0.00942719	-0.434631	-1.02801	-0.733637	-0.759123	1.02464	-0.144525	-0.196589
FBgn0027583	0.0715698	-0.188815	-0.175692	-0.522257	-0.133477	-0.51129	-0.998746	0.561287	-0.337823	0.684556	0.530237	0.62889	0.930607	-0.477141	0.810581	0.991359	-0.219
FBgn0027584	0.136072	1.26671	-1.77552	0.4756	0.358161	0.382717	0.114764	0.248862	-0.262295	-1.41049	0.540934	-0.422145	-0.731117	0.710582	-0.882828	-0.830641	-0.160566
FBgn0027585	0.215747	0.259796	0.326019	0.0690185	0.252945	-0.0159234	0.326862	1.21935	0.233416	-0.803097	-1.08604	-0.189779	-0.644099	1.22598	-0.458775	-1.1955	1.21496
FBgn0027587	1.05602	-0.678394	-1.43563	0.202573	0.412675	0.072325	-0.174687	1.21935	-0.977729	0.68426	0.912112	-0.164898	0.196422	-0.956899	0.984799	0.745596	-0.142777
FBgn0027589	-0.418674	1.04821	0.070389	0.415171	-1.14783	0.848029	0.0429167	1.03239	-0.337959	-0.56108	-0.765605	-0.55869	0.114188	1.31984	-1.63869	-1.43102	1.32926
FBgn0027590	1.94405	-2.44227	1.03771	-0.683249	0.514508	-0.911778	-0.194574	-0.721603	0.618568	0.895462	1.92279	2.34431	1.30086	-0.616989	0.48966	0.781095	-0.217035
FBgn0027592	0.0571699	-0.294862	-0.824985	-0.549024	-0.027184	-0.577479	0.242114	0.561287	-1.53965	0.337238	1.00333	0.204692	-0.00969699	-0.879509	0.624061	0.535646	0.0782031
FBgn0027594	0.658579	-1.19768	0.46418	-0.173425	0.652158	-0.415489	-0.285836	1.53177	-0.867363	-0.523589	-0.249006	-0.796288	-0.467379	0.0102785	0.650187	-1.18594	0.776823
FBgn0027596	-0.160425	0.694276	-0.410346	0.337431	-0.265277	0.45521	-0.513535	2.18984	0.0921001	0.266976	-0.207505	0.437463	0.467927	0.530623	0.279692	-0.139933	1.20944
FBgn0027597	0.122466	-0.703671	0.255624	-1.45107	0.600678	-1.76559	1.65113	-1.69203	-0.531084	0.37706	1.52319	0.375263	1.8725	0.13063	0.699497	1.36724	-2.06393
FBgn0027600	-1.08186	1.03799	1.18511	-0.219139	-0.303994	-0.127197	-0.949289	0.561287	-0.464948	-0.373092	-1.79058	-1.13414	-0.235742	1.52657	-1.2658	-1.34598	1.17692
FBgn0027602	-0.266484	0.58553	0.122468	0.384724	-0.40262	0.553301	0.634298	0.561287	-0.195396	0.0460145	-0.634351	-1.17253	0.0981988	1.15601	0.316708	0.404014	1.15537
FBgn0027605	1.02429	-3.08955	1.33703	-2.12042	-1.17504	-1.84465	-0.211351	0.248862	0.220178	1.22117	0.703582	0.403745	0.190887	-0.622566	1.28363	0.259132	-0.00719139
FBgn0027607	0.810277	-1.45053	1.07275	-0.926136	0.65634	-1.22062	0.138983	0.561287	-1.05006	0.608022	0.168385	0.188814	0.837807	-0.72763	1.08567	0.696599	-0.148041
FBgn0027608	0.939526	0.512124	1.16798	-1.31702	-0.794018	-1.12535	-1.8235	1.78705	0.530775	-0.404524	0.170869	-0.0760591	-0.432111	0.57544	-0.206628	-0.129702	1.2753
FBgn0027609	0.756383	-1.66005	0.143163	0.018528	0.427876	-0.129265	0.98159	-0.721603	-0.89597	0.845859	1.53155	0.725233	1.65027	-0.316027	0.823161	1.41555	-0.179422
FBgn0027610	1.02795	-0.913748	0.0178155	0.541809	1.08779	0.19744	0.144312	-0.721603	-0.220739	0.724774	1.48045	0.549547	1.69612	0.069269	0.97493	1.01681	-0.0121625
FBgn0027615	0.0479794	0.341755	-0.241728	0.287584	0.710792	0.0570111	0.2153	-0.15392	-0.66524	0.250117	0.160155	-0.13734	0.903842	-0.703089	0.899925	1.11485	0.000164853
FBgn0027616	0.41955	0.13805	-0.387565	0.141214	-0.219403	0.228195	0.937047	-0.15392	-1.16234	0.640462	1.25614	0.764975	1.13365	-0.775522	0.689924	1.19332	0.195011
FBgn0027617	0.13911	0.0117117	-1.39458	0.130001	0.321172	0.0256521	1.40706	-0.721603	0.499158	1.04288	0.259635	0.187743	-0.186899	-1.1084	0.900564	0.717903	-0.179422
FBgn0027619	1.45157	-3.8391	0.336003	0.00769369	1.22813	-0.423824	-1.75246	0.816557	-0.467303	1.22606	1.21613	1.20627	0.93789	-0.435076	1.07851	1.18696	0.121927
FBgn0027620	0.660206	0.00985076	-0.739536	0.612378	1.19965	0.233946	0.982602	0.816557	-0.281866	-0.192655	-0.239358	-0.253702	-0.668997	-0.679877	0.728959	0.306148	0.212119
FBgn0027654	0.87288	0.860256	1.26159	-0.923416	-1.46909	-0.469507	-1.05463	0.248862	-1.06623	0.297134	-0.511812	0.472061	0.883086	1.07537	-1.70728	-0.107835	1.47917
FBgn0027657	1.22191	-0.253931	0.683931	0.0559474	-1.82719	0.703185	-1.22182	-0.15392	0.366137	0.893684	1.04624	0.754374	-0.273075	0.841914	0.297616	-0.78642	-0.112412
FBgn0027660	1.24838	0.621905	-0.186644	-0.200333	-0.132439	-0.167259	0.211915	1.03239	-0.131916	-0.219674	-0.995696	-0.274788	-0.68936	0.434198	-0.563354	-1.12805	1.32072
FBgn0027779	0.934956	-1.97694	1.40323	-1.01769	-1.43228	-0.58402	-0.934985	1.21935	-0.899284	0.429174	1.08255	0.282506	0.35687	-0.839547	0.907661	0.499389	0.555101
FBgn0027780	-0.476271	0.772956	-1.20691	0.834544	0.223995	0.814358	0.418915	0.816557	-0.323252	0.155728	-0.315684	-1.00272	0.154943	-0.762073	0.775565	0.572563	-0.203133
FBgn0027784	0.217445	-0.124957	0.904301	-0.945402	1.0326	-1.36872	1.46972	-1.69203	-0.553508	1.38124	0.842837	0.23004	0.87546	-0.227619	0.912505	1.23271	-2.06393
FBgn0027785	1.57359	-1.90912	1.80763	-0.0882725	0.00198929	-0.0946759	0.252046	-1.69203	0.398466	-1.17524	1.3749	0.676737	1.88746	-0.991823	0.839199	1.55814	-2.06393
FBgn0027786	0.636292	-1.19906	-0.0459387	0.0445944	-0.417708	0.194461	-0.711615	0.248862	-1.22841	0.764369	0.680957	0.25894	0.806997	-0.514885	0.87684	1.14863	-0.184261
FBgn0027788	-1.14422	1.31156	0.473918	0.0559474	1.16445	-0.348635	0.160186	-0.15392	1.23164	-1.02161	-1.45899	-1.25457	-1.49063	1.25142	-1.6151	-1.18813	0.828727
FBgn0027790	0.340124	0.368574	0.326019	-0.113908	-1.18685	0.29509	-0.824207	0.248862	-0.488404	-1.23991	-1.11214	-0.478607	-0.384049	1.14132	-1.41969	-1.12911	1.58846
FBgn0027791	-0.0393908	-0.53795	0.877229	0.59942	1.19394	0.220959	2.01467	-1.69203	-1.1871	1.29961	0.604974	1.41978	1.73853	-1.07496	0.278176	1.09837	-2.06393
FBgn0027793	-1.30507	1.05042	0.636895	1.17319	0.936043	0.925726	1.07007	-1.69203	-0.554522	1.87397	0.0841974	0.642565	-0.0527666	-0.641572	0.66782	-0.000629365	-2.06393
FBgn0027794	0.164924	-0.982781	0.57992	1.03653	1.36645	0.628202	2.14714	-0.721603	0.0235618	0.999697	-0.265212	-0.830132	0.669749	-0.82877	0.907975	0.646204	-0.1867
FBgn0027796	-1.20478	0.930465	0.840927	0.464189	1.18367	0.0807312	-0.323427	0.248862	1.79374	-0.950779	-0.0445652	-1.46211	-1.33334	0.875873	-0.0215713	-1.0053	-0.222293
FBgn0027835	1.19278	-1.81061	1.00245	-0.0537502	-0.763743	0.210738	1.06663	0.561287	-0.419416	0.284989	-0.221147	-0.13421	-0.947114	-0.611728	1.01263	-1.01326	-0.141352
FBgn0027836	0.523292	-0.288963	0.531988	-0.403588	0.170468	-0.490178	0.407063	0.248862	-1.61555	0.695494	-0.00830624	-0.309525	-0.769247	-0.396092	0.991824	-0.293031	-0.179422
FBgn0027841	-0.092437	-0.259915	-0.0139698	-0.457731	0.74466	-0.751712	0.745075	-0.721603	-0.758529	0.529733	0.357889	0.336398	1.19337	-0.844498	0.523072	1.26452	-0.172259
FBgn0027843	1.14146	-0.279638	0.163781	0.554499	0.325143	0.478984	-0.624604	0.248862	-0.448694	-0.318535	-0.337361	-0.150339	-0.104524	1.04832	-0.83066	-0.807535	0.804761
FBgn0027844	0.822884	-0.740327	1.65255	-1.05764	-0.624908	-0.911778	-0.515946	-0.15392	-0.729179	-0.062103	1.04895	1.13763	-0.0612825	-0.156893	0.45027	0.280534	1.48704
FBgn0027865	0.396534	-0.111473	0.512699	-0.117305	-0.366098	0.00417899	-1.29061	0.561287	-0.906426	0.0807657	0.30928	1.05087	0.215635	-0.499698	0.0212166	0.236741	1.19644
FBgn0027866	0.952212	-1.21208	-1.76093	1.04816	-0.00626779	1.12309	0.320572	1.21935	-0.353524	0.162104	-0.0450876	-0.365013	-0.555144	-0.8734	0.864911	0.124179	0.534537
FBgn0027868	0.126455	-0.082567	0.77682	0.613921	1.08756	0.274668	1.79184	-0.721603	0.188323	1.15622	0.303714	-0.917912	0.101477	-0.254213	0.901739	0.775645	-0.165207
FBgn0027872	0.0569287	0.476913	0.122468	-0.178259	-0.735293	0.0689423	-1.76604	1.03239	-0.263627	0.285456	0.699756	0.346219	-0.0181078	-1.26528	0.400834	0.70873	0.350164
FBgn0027885	1.29761	-1.07664	-0.121258	-0.54541	-0.019696	-0.574224	-0.760226	1.03239	-1.14752	1.10316	0.878968	0.3607	0.574152	-1.16894	1.08861	0.85702	-0.0300021
FBgn0027903	-0.201064	0.20913	0.285903	0.232566	0.310408	0.139232	1.82331	-1.69203	-0.66986	1.68985	-0.223393	0.726333	1.06664	-0.591567	0.550105	1.0707	-2.06393
FBgn0027914	-0.688949	0.540085	-0.410346	0.263118	0.60374	0.0689423	0.195555	0.561287	-0.822594	0.598442	-1.07808	0.244813	-0.263587	-1.01538	0.260156	0.419807	-0.16696
FBgn0027929	-0.0484903	0.887381	-0.110436	0.719188	0.537492	0.579915	-0.349105	0.248862	-0.226915	-0.783329	0.737832	0.65242	-0.334846	1.11404	-0.448553	-1.07715	0.0246293
FBgn0027932	0.704173	-0.817423	-0.812697	0.941771	-1.5712	1.56038	0.250065	0.561287	-1.03242	0.509133	-0.197402	0.0413086	-0.661917	-0.817152	0.657851	-0.997967	0.530061
FBgn0027936	0.832276	-0.848588	0.551211	-1.71032	-0.841053	-1.53439	-0.5298	-0.721603	-1.00022	0.180562	1.07651	1.13597	1.6271	-0.173477	0.734472	1.52335	-0.151423
FBgn0027948	0.755392	-0.33345	-1.06379	-0.120714	0.568657	-0.328163	0.126833	2.09947	-0.326557	0.0580377	-0.293171	-1.22786	-0.948666	-0.802394	1.00058	-0.739167	0.0435484
FBgn0027949	-1.19336	0.480892	-0.398943	0.784665	0.43382	0.687007	0.603316	-0.721603	0.535609	0.911148	-1.39814	-0.374097	-1.20712	-0.477228	-0.447636	-0.163962	-0.158263
FBgn0027950	0.745512	-0.812267	-0.263916	0.338124	-0.401287	0.503292	-0.176884	-0.15392	-1.41562	0.821339	1.32373	0.84757	1.16939	-0.709652	0.311712	0.985381	0.494159
FBgn0027951	0.844311	-0.748094	-0.30856	-0.706573	-1.67776	-0.16511	-0.945552	1.89912	-0.431608	0.352503	0.00582389	0.555082	-0.28882	-0.558484	0.97285	-0.0474774	0.720308
FBgn0028292	0.362305	-0.411203	0.646334	-0.522257	0.157393	-0.614004	1.21202	-0.721603	2.07259	-0.001423	1.22489	1.26808	2.47585	-0.371562	0.77289	1.62821	-0.158263
FBgn0028325	1.79196	-1.21273	1.27003	-1.24889	-1.0497	-0.968235	-0.541537	0.561287	-0.921329	0.553171	1.92844	1.86064	1.67063	-0.885493	0.690667	1.08406	0.405113
FBgn0028331	0.996667	-1.19323	0.285903	0.947159	-0.200375	1.08326	-0.530994	1.03239	-0.813704	0.694522	1.12237	1.56546	0.391098	-0.438619	0.477219	0.236273	1.12108
FBgn0028342	0.670381	-2.11802	1.79998	-0.373161	-1.01443	-0.0421146	-1.32243	-0.15392	0.0187276	0.348685	1.3669	0.639912	2.1999	-0.608009	1.27703	1.62544	0.349412
FBgn0028360	0.593956	-0.320512	-0.387565	0.817803	0.247662	0.787716	0.904703	-0.15392	-0.579656	1.50303	0.682917	1.88949	1.46438	-1.0604	0.473684	0.493621	1.05593
FBgn0028370	-0.214203	1.05734	-0.788202	-0.125279	0.399253	-0.27396	2.07435	-0.721603	0.0382018	-1.03276	-0.923426	0.0381094	-0.306514	1.83451	-1.62953	-1.16118	1.08214
FBgn0028372	0.223055	0.417404	-0.812697	-0.0784319	-0.348107	0.0397125	-0.446784	0.816557	-0.0327964	0.356619	0.0702785	-0.83139	0.35323	-0.519149	1.03143	0.755928	-0.122492
FBgn0028373	0.698225	0.171483	0.795212	-0.999817	-1.12581	-0.67325	-0.712559	0.561287	1.08631	-0.0722771	-0.0818061	0.673775	-0.156413	0.521163	-0.134435	-0.963863	0.678311
FBgn0028374	0.651571	0.989485	-0.0673542	0.270601	-2.59511	1.20256	-1.03109	-0.15392	-0.667081	-0.48802	-1.31168	0.0775703	0.257672	1.55101	-1.9703	-1.09792	1.04457
FBgn0028375	-0.0183643	0.0543316	-0.132102	-0.256622	-1.02249	0.0857408	0.51465	-0.721603	-0.259105	0.951808	0.362614	0.632358	0.645499	-0.23108	0.705542	0.910564	0.90198
FBgn0028379	-1.36078	0.914666	0.40539	1.48443	0.233881	1.50535	0.807804	-1.69203	1.24798	-0.57601	0.326525	-0.300894	-1.44034	0.137074	-0.710181	-0.478788	-2.06393
FBgn0028380	-0.270133	0.0476461	-1.86385	1.05265	-0.177429	1.18848	-0.621049	0.561287	-0.760027	-1.01622	0.506334	0.343304	0.0708273	-0.802575	0.558983	0.313274	0.794201
FBgn0028381	-1.33639	0.564971	1.19366	-0.294315	1.12362	-0.709837	-0.319794	-0.15392	0.118781	-1.05285	-1.86406	-1.90324	-1.25132	2.07579	-1.41653	-1.26633	0.706707
FBgn0028382	0.165651	-0.900792	-0.0139698	-1.05764	0.673657	-1.36872	-0.789034	0.248862	-0.575505	1.15811	1.00471	0.50474	1.0057	-0.361729	1.10021	1.10286	-0.162881
FBgn0028387	-0.24428	0.235609	-0.974609	-0.0827926	0.269633	-0.182439	-0.48922	1.38426	0.667541	0.612196	-0.394292	-0.184521	-0.502148	-0.771416	0.705141	0.18882	1.01596
FBgn0028394	-0.595251	0.189004	-0.0566361	-0.803859	-0.563324	-0.662533	-0.610435	0.561287	0.337039	-0.154107	-0.848593	0.552541	-0.495799	0.0730552	-1.02816	-0.578623	1.0676
FBgn0028398	0.956116	-3.06485	0.904301	0.635756	0.89496	0.3653	-0.624604	-0.721603	-0.433666	0.601749	0.993225	1.06659	1.4718	-1.04514	0.998074	1.41384	-0.201615
FBgn0028402	0.217375	-0.946393	0.245494	0.013619	0.482872	-0.154431	0.390612	-0.15392	-1.02319	0.923398	0.359111	-0.102198	0.421798	-0.726695	0.850951	1.00255	-0.307875
FBgn0028406	0.126165	0.140167	-0.132102	0.389978	0.170157	0.357741	0.245432	-0.15392	-0.650717	0.598203	1.28054	0.606457	0.796453	-0.872499	0.691854	0.76652	0.353905
FBgn0028407	-0.0561489	0.759498	-0.331018	0.301382	-1.13692	0.722605	-0.538174	-0.15392	-1.53206	-0.66392	-1.36209	-0.619738	-0.0783157	1.35365	-1.46247	-0.710406	1.51495
FBgn0028408	0.618532	0.715686	0.454425	-1.60227	-2.33314	-0.893654	0.12288	0.248862	-2.63284	-0.071789	-0.769784	0.434842	-0.0552374	-0.0895365	-0.9121	-0.0359049	1.30271
FBgn0028411	0.377304	-0.0594337	0.895292	0.591031	0.703995	0.383949	-1.56871	-0.15392	-0.285129	-0.32346	1.6994	0.930836	1.18519	-1.32707	0.232649	1.33156	-0.16872
FBgn0028418	0.15788	1.01588	0.975851	0.649701	0.277866	0.596936	0.3479	-1.69203	-0.487003	1.30235	0.397248	0.320704	1.22312	-0.00688743	0.790919	1.40541	-2.06393
FBgn0028419	0.675185	-2.04915	0.551211	-0.151978	-0.460352	-0.00126304	-0.913242	0.248862	-1.49405	0.593505	0.101647	-0.0140735	-0.866986	-0.255737	1.23297	-0.673819	-0.204149
FBgn0028420	0.742998	-0.342557	0.636895	0.440315	-0.284021	0.570783	0.55129	0.561287	-0.951075	0.366694	0.539699	0.109019	-0.92896	-0.782976	0.377337	-0.911169	0.539818
FBgn0028421	0.734227	-0.147774	0.503029	-0.973642	-0.345679	-0.916362	-0.351299	1.38426	0.174898	0.843363	0.844099	1.19519	0.0424543	-0.941129	0.921142	0.632741	0.385472
FBgn0028424	0.301838	0.165078	0.0912794	1.1948	1.04604	0.909946	0.208521	-0.15392	0.952671	0.827887	1.33516	1.13289	0.954144	-0.815934	0.446475	0.38184	0.466224
FBgn0028425	0.0594961	0.301763	0.153482	0.0311703	-0.625114	0.253815	-0.863954	1.03239	-0.877887	1.45348	-0.311747	0.836409	-0.122228	0.130066	-0.344793	-0.669565	0.468257
FBgn0028426	0.328249	-0.270884	-1.31337	0.355961	0.392231	0.24251	1.6453	-0.721603	-0.276831	-0.110513	-0.259214	0.127781	0.849974	-0.361017	0.655275	0.800678	-0.209259
FBgn0028429	0.760668	-0.763268	0.40539	-0.196617	-0.616673	0.00779042	-1.10286	0.561287	-0.616149	0.877403	0.191388	0.653345	1.00043	-0.535694	0.937846	0.717647	0.205198
FBgn0028433	1.66773	0.893217	-0.974609	-0.813453	-4.544	0.726095	-1.87053	-0.721603	-1.45025	-2.30789	2.48547	0.72435	-0.546019	-0.308199	-2.33773	0.320873	2.40396
FBgn0028434	-0.592517	0.575064	-0.110436	0.187204	0.93131	-0.127197	0.0282055	-0.721603	-0.444694	1.95948	0.316246	1.25203	1.01238	-0.247414	0.697244	0.916742	-0.209259
FBgn0028436	0.0324714	-0.304244	0.194565	0.19694	0.392948	0.072325	1.74518	-1.69203	-0.597995	0.781574	0.781302	0.377659	1.08542	-0.483632	0.55538	1.09983	-2.06393
FBgn0028467	0.455743	-0.639429	0.122468	0.524423	0.568118	0.361528	1.42673	-0.15392	0.0359874	0.979103	0.239487	-0.600649	1.28691	-0.422415	1.06122	0.948611	-0.172259
FBgn0028468	-0.138302	0.407603	-0.0139698	-0.257942	-0.405479	-0.133415	-0.703777	0.816557	-0.780992	1.32388	-0.505246	1.2161	-0.110483	-0.847266	0.76837	0.426648	0.165212
FBgn0028470	0.389543	-0.276013	-1.20691	0.239528	0.308043	0.148654	0.625071	0.561287	-0.583532	0.4777	1.0851	0.0131403	0.840113	-0.574858	0.969642	0.750653	0.197382
FBgn0028473	1.63451	-2.02673	1.36195	-0.918	-0.314312	-0.871457	0.798675	-0.15392	0.459362	-0.00170825	1.18127	-0.553423	1.13534	-0.0440168	0.885881	1.34095	0.0215456
FBgn0028474	0.498313	-0.497811	0.336003	0.325571	-0.106438	0.386409	0.398112	0.816557	-0.563753	1.01913	0.506322	0.792911	0.734661	-1.17466	0.835466	0.978623	0.214554
FBgn0028475	0.691357	-0.94722	-0.987262	0.397803	-0.622847	0.644418	-0.127464	1.03239	-0.990326	1.01604	0.0679883	-0.523063	0.00940886	-0.853487	1.1504	0.180115	-0.178221
FBgn0028476	0.626271	-0.329601	-0.549038	0.435341	-0.395962	0.604846	1.11936	0.248862	-0.354096	1.27625	0.11365	0.32065	0.163562	-0.222021	1.08886	0.117648	0.154713
FBgn0028480	1.0119	-0.271842	0.850025	0.100909	0.156925	0.0535755	-0.255873	0.248862	-0.645353	0.454501	0.956165	0.969177	0.956248	-0.875399	0.670114	0.396121	1.74657
FBgn0028481	-0.171808	1.01524	0.326019	0.0764054	-0.502865	0.259419	-0.458062	1.53177	-0.336784	-0.766861	-0.41607	0.1885	0.213011	1.73285	-0.752314	-0.549748	1.53004
FBgn0028482	0.970003	1.03218	0.822686	-0.33075	0.0813277	-0.382834	-0.091443	0.816557	-0.216147	-0.546669	-0.497411	0.111391	-0.3757	0.997023	-0.543748	-0.322845	1.03537
FBgn0028484	0.472275	0.113194	-0.433221	-0.00829572	-0.0956613	0.0256521	2.14854	-0.721603	-1.03023	0.437169	-0.338007	0.718858	-0.488217	-0.258432	0.704962	-0.91336	-0.158263
FBgn0028487	0.611143	0.0305756	-0.286193	0.401044	-0.31007	0.538668	-1.07115	1.89912	-0.0681622	-0.0677332	-0.00417945	0.0122624	-0.261032	-0.656422	0.8117	0.0744664	0.293434
FBgn0028490	1.67412	-0.619208	-2.10654	1.03295	-0.633374	1.32764	1.47191	-0.721603	-1.11119	0.0050904	0.537409	-0.263153	-0.362709	0.683759	0.733626	-0.720581	-0.138044
FBgn0028494	1.18203	0.17404	0.225179	-0.451194	-0.576668	-0.278766	1.7064	-0.721603	-0.4739	0.554045	1.18587	0.47502	-0.257986	-0.0359691	0.178997	-0.558615	1.14714
FBgn0028496	0.0974754	0.989945	0.153482	-0.470946	-0.155367	-0.44926	-0.241777	2.35475	0.561815	-0.704992	-0.995457	-0.0954191	-0.594705	1.0992	-0.759771	-1.12641	0.965672
FBgn0028497	0.904142	-0.504524	1.45237	-1.13286	-0.321889	-1.09736	-0.902975	1.66522	-0.753248	0.721243	0.525459	0.629836	0.749258	0.0135452	0.941671	0.448928	0.728899
FBgn0028499	-0.551341	0.54015	0.255624	-0.142604	0.187035	-0.218036	1.52776	-0.721603	-1.0162	0.146606	-1.00549	-0.687273	-0.380361	0.383663	0.390771	-0.922403	-0.249538
FBgn0028504	-0.194039	0.222972	-1.32682	1.53088	0.12633	1.59314	0.891854	-0.15392	-0.988547	0.0347532	1.49416	0.676452	-0.219379	-1.14043	0.450873	0.475488	0.126741
FBgn0028506	-0.137679	0.234678	-0.0673542	0.329774	-0.352594	0.476745	-1.04282	-0.721603	-0.287524	0.842566	0.473179	1.98947	0.306044	-0.368385	-1.02937	1.13552	-0.0764837
FBgn0028507	0.220347	-0.896689	1.35366	-2.03512	0.37698	-2.29952	-0.615732	0.248862	-0.799469	0.836129	0.134691	0.031136	0.779272	-0.769896	0.912455	0.99236	0.0671423
FBgn0028509	-0.461029	0.839499	0.0912794	-1.07989	-0.428645	-1.00272	-0.128815	1.38426	-0.610209	0.386086	0.343288	0.674125	0.457096	0.125776	0.552757	0.0816198	1.98335
FBgn0028515	0.521087	-2.14718	-0.164763	0.836968	1.31859	0.432023	0.51465	-0.721603	0.375752	0.443956	1.039	1.69307	1.25251	-0.829553	0.444612	1.0506	-0.131499
FBgn0028516	-2.1827	0.541501	-0.219628	-0.62838	-1.7421	-0.0593261	-1.2091	1.38426	-0.118303	-1.03841	-1.33771	-0.629158	-0.56737	1.82518	-1.4699	-1.29782	1.42465
FBgn0028518	-1.92095	0.984959	-0.715362	0.652662	0.472154	0.532329	0.114764	0.248862	0.521604	-2.30989	-1.54911	-1.72528	-0.844031	1.39897	-1.72576	-1.37358	-0.04857
FBgn0028519	-0.0679416	1.16813	-0.219628	0.349141	0.766846	0.103895	1.46972	-0.721603	2.92345	-0.626617	1.01046	0.998631	-0.610044	1.12753	-1.31119	-1.22783	0.252966
FBgn0028523	-0.88423	1.12717	-0.679298	0.263869	1.944	-0.399026	0.261913	-0.15392	1.55846	-1.13693	-1.11767	-1.76235	-0.705696	2.02122	-1.91967	-1.43458	1.39989
FBgn0028525	-2.07969	1.17531	-2.64343	1.70237	0.471457	1.65489	-0.868062	1.21935	0.167902	-0.351757	-1.10824	-0.373475	-1.59479	-1.19271	-0.122448	-0.590756	-0.199454
FBgn0028527	0.183612	0.140621	0.365847	-0.0411299	-1.3438	0.428497	-0.386571	0.816557	0.434099	-0.664965	-0.187753	-0.169842	-0.115898	1.81398	-0.111075	-0.433633	0.856506
FBgn0028530	0.0796723	-0.333334	-0.537347	0.636257	0.358016	0.554338	0.106603	-0.15392	-0.545193	0.250626	0.122373	-0.0501678	0.701853	-0.637193	0.926829	0.983412	-0.19784
FBgn0028533	-1.62672	0.610412	1.70732	-0.0654722	-2.00383	0.634912	0.232115	-0.721603	1.58479	-1.80035	-0.874816	-1.05264	-1.01355	1.26198	-1.68843	-1.20336	0.202867
FBgn0028538	0.45094	-0.582196	0.415232	-1.31702	0.590936	-1.61488	2.15224	-0.15392	-0.374346	0.697407	0.180299	0.239973	0.318109	-0.274351	0.994317	0.712962	0.404613
FBgn0028539	0.336523	-1.84224	-0.655385	0.80285	0.437353	0.704966	-0.353737	2.18984	-1.03398	0.772059	-0.0750915	-0.21744	-0.0945379	-1.11929	1.03455	0.279996	-0.0294825
FBgn0028540	-0.0862771	-0.17094	0.608481	-2.36965	-1.11965	-2.1446	-1.85405	1.03239	2.15889	0.101578	-0.604935	0.120018	-0.480053	-0.03352	-0.262437	-0.510826	0.88953
FBgn0028541	0.803168	-1.86615	0.365847	-0.915304	0.282047	-1.07554	-0.288676	0.816557	-0.0938676	0.0970685	0.623875	-0.226501	0.824089	-0.232775	0.981499	0.588799	-0.125047
FBgn0028542	0.0916383	0.964146	0.795212	0.508434	0.567848	0.343731	0.238788	-0.15392	0.277115	-1.31356	-1.06266	-0.73635	-1.24937	0.999231	-1.52555	-1.52302	0.0761496
FBgn0028543	1.22627	0.61999	0.822686	0.346399	0.29797	0.266379	0.146084	-0.15392	0.494513	-0.708215	0.964444	1.44019	0.528043	1.25416	-0.209275	0.144809	0.51029
FBgn0028544	-0.575424	0.660048	2.00296	-0.599249	-2.29213	0.165697	0.128267	-0.721603	-0.912439	-2.58319	-2.0906	-2.06228	-0.936158	0.263694	-1.94594	-1.75176	1.09547
FBgn0028546	0.467241	-1.04526	0.163781	-1.01169	-0.0261845	-1.07015	-0.445907	-0.15392	-0.981104	0.30877	1.89705	0.923734	0.618164	-0.513078	0.725115	0.61472	0.595984
FBgn0028550	0.283338	-0.0192742	0.73057	0.420889	1.04092	0.0840737	0.706622	-0.15392	-0.790765	0.0473335	-0.688382	-0.124566	-0.472423	0.79554	-1.26798	-0.842392	1.29792
FBgn0028552	0.690436	-0.590263	-0.775996	-0.168616	1.02207	-0.539115	-1.61565	1.03239	0.283082	0.741441	1.11937	1.1588	0.961761	-1.42235	0.721975	1.20477	0.0657406
FBgn0028554	0.712656	-0.239073	-0.8373	-1.30053	1.21467	-1.80999	0.0224451	-0.721603	-3.7297	-2.22451	-0.625947	-0.0310252	0.351869	-2.4193	-1.23641	0.470837	1.72251
FBgn0028562	-1.53769	1.19792	-0.376209	0.314267	0.163004	0.278786	-0.388089	0.561287	-0.397059	-1.22884	-0.935964	-1.11805	-1.58424	0.511679	-0.0955837	-0.961423	-0.10316
FBgn0028563	-0.428184	0.695574	0.174062	-0.228049	-0.854446	0.0570111	-0.843213	1.03239	-0.497536	0.365645	-0.714836	0.187374	-0.610295	0.397672	0.0416524	-0.612428	0.522795
FBgn0028567	-1.27146	0.798438	0.560797	0.452023	1.80057	-0.148079	-0.291047	-1.69203	1.21968	-1.3415	-1.36914	-0.845266	-1.39756	2.10024	-1.74917	-1.98429	-2.06393
FBgn0028570	-1.66647	1.06593	1.32036	0.620577	1.04229	0.297782	-0.394178	-1.69203	-1.14532	-1.79931	-1.70037	-0.898601	-0.482417	1.79398	-2.00969	-1.33356	-2.06393
FBgn0028573	-0.842758	1.25838	-1.87871	0.390633	-0.159731	0.4745	0.775025	1.21935	0.967029	-0.702546	-1.55118	-0.530768	-0.848738	0.950444	-1.63485	-1.26171	0.155537
FBgn0028577	1.22208	-1.01767	0.636895	-1.28835	-0.135728	-1.33306	-0.146421	0.561287	-0.0187913	0.328749	1.42042	0.815709	0.942987	-0.847289	0.734437	0.745796	1.0207
FBgn0028579	0.647293	-0.115143	-0.175692	0.391941	0.240098	0.33471	-0.0202068	1.03239	-0.506759	0.672506	-0.358337	0.0316577	-0.432816	-0.908219	1.10404	-0.0680934	-0.204149
FBgn0028582	1.07822	-1.06087	-1.36737	0.349141	-1.11596	0.766207	-0.481414	1.38426	-0.357649	0.0909983	0.246314	-0.371497	-0.39003	-0.57623	0.970968	-0.595491	0.378909
FBgn0028622	-0.605447	0.850078	0.316017	-0.438257	-0.297382	-0.364272	-1.14547	1.03239	-0.0106993	-0.747028	-1.07708	-0.30046	-0.857008	0.838719	-0.645968	-0.579952	1.54936
FBgn0028642	-0.742302	1.08718	0.895292	-0.6605	0.118906	-0.747831	0.312196	0.561287	-0.189657	-0.942555	-1.48917	-0.663472	0.225121	0.960704	-1.61958	-1.39706	1.26196
FBgn0028644	-0.738442	1.08443	-1.81951	0.112479	-2.68387	1.06427	-0.765803	1.03239	0.104795	-0.832792	-1.09567	-0.515706	-0.0157531	1.40628	-1.53042	-1.02999	1.70476
FBgn0028646	0.831835	-0.621508	0.434863	-0.920704	-1.14038	-0.58402	-1.241	1.89912	-0.224174	0.370979	0.943269	1.20912	0.278482	0.0745918	0.698142	0.083348	0.855406
FBgn0028648	0.937148	-1.47979	0.503029	0.435964	-0.0477537	0.483449	-1.04674	-0.15392	-0.404494	-0.362683	1.92581	0.813707	2.02485	-0.657773	0.661008	1.53771	-0.213131
FBgn0028658	-0.456351	0.108347	-1.53263	1.15963	0.550271	1.0468	0.65334	-0.721603	-0.504936	0.673495	0.271172	-0.0086798	0.0717242	-0.933325	0.589296	0.809916	-0.217035
FBgn0028662	1.4466	-2.24612	1.87603	-1.26055	0.260023	-1.43635	0.766279	-1.69203	-0.0357039	0.78055	1.80688	0.57528	2.10443	-0.701224	1.1716	1.42982	-2.06393
FBgn0028664	1.18131	-1.04141	0.598977	0.998703	0.925027	0.742507	-0.606913	-1.69203	-0.821851	-0.544355	0.77109	1.87958	2.0551	-0.784704	-0.530586	1.46916	-2.06393
FBgn0028665	1.12322	-1.49823	1.86847	-2.54061	0.335265	-2.82924	-0.129288	-0.15392	0.735181	0.898773	1.86586	1.76873	2.18301	-0.157589	1.02788	1.44737	0.378909
FBgn0028683	-0.120367	0.155177	-0.50242	-0.923416	0.659473	-1.21439	-1.7715	-0.15392	-0.324964	-0.354297	1.39692	0.853546	1.08079	-1.06679	0.502594	1.46908	-0.16872
FBgn0028684	1.00925	-1.28004	0.922275	-2.48004	0.023181	-2.65448	0.170676	-0.15392	0.752967	1.1639	1.07134	0.331737	0.809529	-0.648654	1.04233	1.28283	-0.190383
FBgn0028688	0.95711	-1.30674	1.49299	-1.23356	0.969532	-1.65287	1.67042	-1.69203	-0.74004	0.58059	1.84363	0.617459	1.70209	-0.404579	0.777394	1.42061	-2.06393
FBgn0028689	0.683303	-1.1872	0.767601	-1.75601	-0.697802	-1.63369	-0.563013	0.561287	0.430674	1.07578	0.817945	0.706164	1.12775	-0.705041	1.06407	1.14377	0.466224
FBgn0028690	0.9807	-1.73444	1.11624	-0.691663	1.09517	-1.11969	0.40855	-0.15392	-0.493616	1.42454	0.959813	0.169308	0.566847	-0.994336	1.14635	0.895809	-0.190383
FBgn0028691	0.745117	-1.60155	0.804385	-1.12269	-0.290053	-1.09736	-0.428898	0.248862	0.164736	0.210921	1.38141	0.749603	0.7386	-0.931619	0.935472	1.27644	-0.222293
FBgn0028692	1.22644	-2.51706	0.993595	-0.945402	0.55515	-1.20205	1.4668	-0.15392	-0.547047	1.28436	0.280174	0.103341	0.184624	-0.52583	1.07932	0.672042	0.24735
FBgn0028693	0.771788	-1.15346	1.06401	-0.719548	1.0017	-1.11969	1.0928	-1.69203	0.0908384	0.993979	1.05039	0.737922	1.37164	-0.268696	1.17652	1.50782	-2.06393
FBgn0028694	1.11683	-2.06049	1.30363	-3.19642	-0.598028	-3.21392	0.286299	-0.721603	-0.836024	1.5377	0.980143	0.605486	0.875055	-0.849175	1.22258	1.01049	0.0740868
FBgn0028695	1.30124	-2.08609	0.98473	-1.22223	0.196897	-1.36872	1.91718	-0.721603	-0.0625117	1.08209	0.643845	-0.683436	0.29891	-0.462772	0.840314	0.581489	-0.131499
FBgn0028699	0.43875	0.936464	0.665164	-0.693778	-2.29849	0.0655481	-1.22404	1.21935	-0.786869	-1.97718	-0.739788	-1.1299	-0.516316	1.36413	-1.2644	-1.22117	1.06662
FBgn0028700	-0.289313	0.58226	0.355917	-0.850343	1.1172	-1.29864	0.502141	-0.721603	0.504465	0.588732	0.673788	0.812303	-0.269298	-1.03315	0.369549	1.1195	0.0782031
FBgn0028703	0.778568	-0.419105	-0.936822	-0.121853	-0.266547	-0.0364435	-1.51059	2.18984	-0.937243	0.721143	-0.141606	0.051734	-0.315273	-0.819641	0.880592	-0.135228	0.427424
FBgn0028704	1.1129	1.02095	-0.0459387	-0.345156	-3.57619	0.888011	-0.218115	1.21935	-0.556356	-0.62957	-0.373998	-0.242733	-0.674588	0.497355	-1.23631	-0.497456	1.62158
FBgn0028707	-0.77706	0.40851	-1.67421	0.677455	0.494933	0.550183	1.56043	-1.69203	-0.926417	0.91612	-0.702008	-0.105836	0.321153	-0.685266	0.491168	0.929018	-2.06393
FBgn0028717	0.498332	-0.869822	-1.10246	-0.162639	-0.422884	-0.0251979	0.952961	-0.15392	-1.39189	0.948183	0.0144741	-0.19347	-0.0792719	-0.666148	0.562735	0.163188	0.691535
FBgn0028734	0.893154	-0.94991	0.454425	-0.23061	-2.00956	0.460923	-1.08881	1.66522	0.0733722	0.13396	0.238637	0.4898	-1.09748	-0.963099	0.538742	-0.684346	0.599514
FBgn0028737	1.80504	-3.41085	1.16798	-1.20365	-0.723309	-1.02812	0.03966	-0.721603	-0.373981	0.392893	1.92747	0.453324	1.29059	-1.15756	0.580513	1.14526	0.0307348
FBgn0028738	-0.772495	0.227447	0.112091	0.565395	0.627592	0.383949	-0.334378	-0.721603	1.82685	-0.40216	-1.03393	0.220479	-1.49842	0.748486	0.0597535	-0.642969	-0.209259
FBgn0028741	0.750519	-0.813058	-0.715362	0.164077	0.565421	-0.023336	1.05609	1.03239	-0.387221	0.491693	-0.0761399	-1.13649	-0.949172	-0.680931	1.10195	-0.428516	-0.114493
FBgn0028743	0.681026	-0.0147437	0.62744	-0.784966	-2.15013	-0.084729	-1.53017	0.816557	-0.336615	0.359721	-0.471358	-0.111603	-0.647426	-0.0917831	0.303525	-0.413801	0.619144
FBgn0028744	0.563679	-0.062659	0.163781	-0.302597	0.0760328	-0.351224	0.310293	0.561287	-0.454683	0.483394	0.236552	-0.249155	0.0620071	-0.553579	0.993486	0.604185	-0.165207
FBgn0028789	-1.51396	0.999284	-0.596052	-0.0948916	-0.760712	0.167232	-0.727735	0.561287	2.16882	0.457589	-1.19164	-1.12766	-0.729637	2.59901	-1.21879	-0.735381	0.794837
FBgn0028833	1.26461	-1.84701	0.570367	-0.376159	1.94358	-1.08095	1.02943	-1.69203	-0.211721	1.01438	2.01925	1.72949	1.71037	-1.19683	0.15784	1.26192	-2.06393
FBgn0028837	0.815838	-1.53223	1.03771	-0.875782	0.90155	-1.25239	0.437976	-0.721603	-0.841597	1.23377	1.01226	0.370958	0.926809	0.045295	1.01925	1.39939	-0.209259
FBgn0028841	-1.19119	1.17547	-0.874412	0.452023	0.369323	0.35394	0.232115	-0.721603	0.208741	-0.996825	-0.675749	-1.23302	-0.575069	1.96897	-1.55027	-1.39314	-0.165207
FBgn0028847	-2.12739	1.05924	0.813543	0.740937	0.295149	0.688818	0.380048	-0.721603	1.11831	-1.80995	-1.66688	-1.54994	-0.995525	2.55908	-1.67288	-1.25627	-0.209259
FBgn0028848	-2.00993	1.06445	-0.607868	0.910256	1.33709	0.503292	1.34403	-0.721603	1.55747	-1.53284	-1.28694	-0.843424	-1.06452	2.53799	-1.82834	-1.21077	-0.249538
FBgn0028862	0.269451	0.867702	0.683931	-0.305374	-1.09492	0.0587244	0.213608	0.816557	0.093694	0.158172	-0.164993	-1.11547	0.275643	0.497023	0.753805	0.160338	0.602889
FBgn0028871	-1.83484	1.36638	-0.219628	-0.0214941	0.143003	-0.0729234	-0.228318	-0.721603	1.56136	-2.77825	-1.76415	-2.01443	-1.61079	1.4681	-1.75982	-1.61874	-0.179422
FBgn0028872	-0.0918584	0.871085	-2.7469	1.12454	0.396532	1.06303	0.160186	0.248862	2.00303	-1.05955	-0.0407523	-0.0963601	-0.942006	0.60669	-1.06779	-1.23974	0.198694
FBgn0028878	-2.92914	1.37662	-0.751662	0.448957	0.0336357	0.468865	1.24804	-0.721603	0.437694	-0.381724	-1.24605	-1.76574	-0.913119	2.51132	-1.64152	-1.19482	1.28237
FBgn0028880	-1.90306	1.13788	-1.01266	0.668296	1.3951	0.22386	-1.4303	-0.15392	0.0469639	-1.63425	-1.76817	-2.16437	-1.37009	0.770364	-1.75791	-1.4514	0.0550879
FBgn0028892	-2.65686	1.09612	-0.849643	0.94105	1.05127	0.63682	1.99629	-1.69203	1.29849	-0.318385	-1.52506	-2.18312	-0.846997	2.94604	-1.80427	-1.42374	-2.06393
FBgn0028894	0.22024	-0.47283	-0.331018	-0.993936	0.427451	-1.21439	-1.94398	0.248862	-0.557678	0.365983	1.18347	0.809665	0.715311	-1.37716	0.511926	1.14649	0.00420082
FBgn0028895	-0.225699	0.481336	-1.51867	-1.09285	0.731975	-1.42092	0.723567	-0.721603	-0.800061	-0.199815	0.504793	0.498536	1.13786	-1.26165	0.577772	1.15483	-0.224946
FBgn0028897	-0.431729	0.628794	-0.619709	-0.355375	0.361064	-0.505212	-1.08338	0.561287	-0.595044	0.41927	0.907464	1.07857	-0.116379	-1.38575	0.285451	0.736737	-0.158263
FBgn0028903	-1.7644	1.05249	0.143163	-0.103792	1.01449	-0.466589	0.694399	-0.721603	0.915101	-1.66492	-1.58753	-1.10323	-0.788683	1.64223	-1.91506	-1.5749	-0.25804
FBgn0028904	-1.45406	1.36682	-0.514038	0.444646	-1.11057	0.866335	0.730771	-0.15392	-0.15822	-1.58471	-1.40777	-0.994478	-0.911959	1.52099	-1.83952	-1.30139	-0.0679283
FBgn0028906	-0.649409	1.22976	0.174062	-0.284747	-0.0469146	-0.28602	-0.00199368	0.561287	-1.64696	-2.06206	-1.95857	-1.04791	-1.03958	0.687946	-1.13777	-1.60014	1.85496
FBgn0028916	0.0391521	0.545351	0.454425	-0.708723	0.255658	-0.845463	0.0909339	1.03239	0.00786487	-0.598294	0.080939	-0.261097	0.228394	0.136502	0.314042	0.126275	1.21954
FBgn0028919	0.378451	-0.885318	0.721273	-0.0484708	0.634181	-0.27396	-1.07855	0.248862	-0.754762	1.16023	-0.315052	-0.18946	0.418455	-0.517192	0.973983	1.22648	-0.0540174
FBgn0028926	0.723934	-1.41036	1.30363	-1.37716	2.62088	-2.37703	0.547504	-1.69203	-0.610388	0.263372	1.00489	0.121412	1.30487	-1.12492	0.678856	1.30484	-2.06393
FBgn0028932	0.4425	-1.88774	0.143163	0.681762	0.53422	0.541822	0.117474	-0.721603	-0.753395	1.17168	0.849904	0.113815	1.03789	-0.746008	0.613754	1.20672	-2.06393
FBgn0028936	0.425055	0.955107	0.0912794	0.548452	0.763453	0.317736	-0.286309	-0.15392	0.167404	-1.14735	0.341808	0.270259	-0.0696543	0.777653	-0.963966	-0.609459	0.262629
FBgn0028939	-0.192207	0.964008	-0.153855	1.0536	0.472154	0.960681	0.143247	0.561287	0.852279	-1.80762	-1.46386	-1.00353	-1.09608	0.882188	-0.999415	-1.32128	-0.0581462
FBgn0028942	-1.92799	1.0477	-1.34031	1.48803	-0.257489	1.68206	-0.103952	-0.721603	1.33995	-0.723152	-0.674156	-0.0893631	-0.567378	0.277258	-1.63094	-1.35301	-0.1867
FBgn0028946	-2.56714	1.33698	-2.37662	0.621087	0.93687	0.33471	-0.327068	0.248862	-0.32861	-1.33538	-1.75055	-1.36389	-0.593265	0.659029	-1.91951	-1.40402	-0.144684
FBgn0028949	-2.33808	1.0252	-0.219628	0.231789	0.826722	-0.0421146	-0.000820825	-0.721603	0.0715372	-1.76361	-1.50787	-1.69309	-0.954682	1.18023	-1.78073	-1.46624	-0.224946
FBgn0028950	-2.19362	1.01667	-0.788202	0.500334	0.907408	0.216591	1.07578	-1.69203	-0.193422	-3.30247	-1.77996	-1.75971	-0.973751	1.52665	-1.57873	-1.32328	-2.06393
FBgn0028952	-0.672307	0.247641	-1.51867	1.68417	-0.843949	2.0982	0.106603	0.248862	-0.0756662	-0.219142	-1.03174	-0.462126	-0.0167812	0.0153501	-0.178277	0.62175	0.0699328
FBgn0028953	1.04071	-0.812921	-0.142968	-0.630355	-0.744744	-0.412726	2.08019	-1.69203	-1.17018	0.34853	-0.0471422	0.111523	-0.539957	-0.523888	0.379383	-0.773998	-2.06393
FBgn0028954	0.919025	-0.771784	-0.142968	0.398452	-0.33934	0.546011	-0.187916	0.248862	0.0219168	1.0286	0.168466	1.00249	0.458056	-0.0224359	0.829448	0.17712	0.595765
FBgn0028955	0.483972	-0.498369	1.01128	0.794436	0.594009	0.640626	-1.71509	-0.721603	0.299107	0.517459	0.74081	1.11969	-0.418251	-0.683028	-0.419668	-0.448452	1.13767
FBgn0028961	-1.59838	1.13814	-0.691293	-0.576589	-1.88796	0.0483997	-1.4189	1.21935	0.0298792	-0.890065	-1.08427	-0.191784	-0.413737	0.74457	-1.80923	-1.26206	1.50809
FBgn0028962	0.0867756	-0.230195	-0.110436	0.00967304	-0.0305184	0.0221055	-0.344671	1.53177	-0.840018	0.534989	-0.389711	-0.210372	0.219713	-0.355877	0.982966	0.772724	-0.209259
FBgn0028963	-1.95927	1.08873	-0.456192	0.303542	0.523149	0.140809	-0.456471	0.248862	1.21186	-1.39159	-1.4689	-1.16129	-0.926876	1.27657	-1.63186	-1.28304	0.0367594
FBgn0028965	0.809089	-1.53052	0.40539	0.635756	0.10018	0.644418	-0.0224708	-0.15392	-0.254492	1.03316	0.16731	-0.409699	0.258393	-0.826074	1.01454	0.73668	0.315444
FBgn0028968	0.683112	-1.4144	0.434863	-1.51067	0.289499	-1.71275	0.237678	0.816557	-0.329488	0.805117	0.914626	-0.398667	0.632471	-0.461292	1.13279	0.745986	-0.00620366
FBgn0028969	0.666077	-1.34876	0.886268	-0.759604	-0.430953	-0.662533	-0.973813	1.21935	-0.196446	1.05411	1.25393	1.04427	1.5494	-0.60998	1.12486	1.31639	-0.131499
FBgn0028970	0.354554	-0.940302	1.36195	-0.552652	0.280256	-0.687722	0.463973	-0.721603	-1.43064	0.960235	0.374349	0.518217	0.926435	-0.315825	0.989655	0.930964	0.258513
FBgn0028974	-0.365224	0.600615	-0.410346	1.1701	0.651635	1.02258	1.9074	-0.15392	-0.418351	0.584252	0.705951	0.327337	0.628846	-0.786808	0.764663	1.07264	-0.179422
FBgn0028978	0.323459	-0.760314	0.62744	-0.103792	-0.702249	0.136071	0.96017	-0.721603	0.0115208	0.375184	0.0875524	1.67302	0.826268	-0.176932	-1.14001	0.320815	1.57028
FBgn0028979	-0.231273	0.443254	-1.27321	0.645241	-0.686609	0.93211	1.47264	-0.15392	2.6511	0.29735	-0.825133	-0.60038	-0.0894782	2.81846	-1.2908	-0.260245	0.673078
FBgn0028980	0.471097	-0.130893	0.204789	0.384065	1.43378	-0.0926785	0.242114	-0.721603	-0.530343	0.637562	0.0934549	-1.17143	1.03647	-0.719312	0.944177	1.04571	-0.249538
FBgn0028983	-0.265198	0.163355	1.50915	-0.0665453	0.137509	-0.118965	0.575671	-0.721603	-0.350915	1.53439	0.0919913	1.17011	0.0745918	-0.554515	0.312491	0.566419	0.820789
FBgn0028984	0.309256	0.268819	0.454425	0.450184	0.980724	0.137653	0.77328	-0.721603	1.10764	-1.10475	0.523629	-0.416913	-1.63546	-0.47942	0.650612	-0.888251	-0.194096
FBgn0028990	0.936158	-0.882592	1.16798	0.0643714	0.58049	-0.135497	1.87767	-1.69203	0.736382	0.946386	0.510552	1.02966	0.63466	0.352883	-0.960589	0.257151	-2.06393
FBgn0028992	0.975377	-1.83198	0.886268	-0.185559	1.44613	-0.706116	1.40706	-1.69203	0.151436	0.684874	0.572311	1.11403	0.591642	-0.862462	0.416137	1.02967	-2.06393
FBgn0028997	-1.12255	0.745966	0.636895	0.126523	1.17967	-0.278766	-0.409509	0.248862	0.727753	-0.0786976	-1.03234	0.0889526	-0.897454	-0.610925	-0.0640721	-0.195157	-0.214428
FBgn0029002	0.591915	-1.04883	-1.56066	1.23106	1.19383	0.896844	-0.897139	0.248862	0.0582314	-0.420138	-1.05623	-0.373876	-0.924522	-0.556255	-0.396146	-1.09108	0.252035
FBgn0029006	0.556545	-0.815991	-1.77552	-0.715203	-0.591705	-0.554919	0.2591	1.03239	-0.829689	0.466283	-0.376168	0.62726	-0.00413611	-0.868853	0.57981	-0.157517	1.08982
FBgn0029067	0.742906	-0.577012	0.174062	-5.66563	-1.1783	-5.53644	-1.10286	0.248862	-0.585801	1.06403	0.00893609	1.11403	0.131492	-1.13096	0.500613	0.669165	0.653262
FBgn0029079	0.162978	0.11258	-0.607868	0.198553	0.0795639	0.183961	-0.248937	-0.721603	-0.133155	0.82694	0.0553911	0.966988	0.256135	-0.877601	0.41849	1.09472	-0.0326087
FBgn0029084	-1.35532	0.952947	0.617968	0.59733	1.02654	0.277416	-0.334378	-0.15392	-1.81066	-0.529132	-1.55115	-1.15518	0.00625513	0.691767	-1.96626	-1.11053	-0.205421
FBgn0029088	0.115589	0.219886	-0.132102	0.133465	0.394382	0.00417899	0.4652	1.03239	-0.782443	-0.0578618	-0.532433	-0.652347	-0.115988	-0.630378	0.759451	0.107183	0.514235
FBgn0029092	0.918448	-0.423948	0.163781	-0.151978	-0.914832	0.159534	-0.803529	1.03239	-0.0762607	0.406236	1.0617	1.45722	-0.488528	0.198664	0.421276	-0.971471	1.20031
FBgn0029093	1.71558	-1.52759	0.922275	-0.801477	0.332481	-0.973089	0.645753	-0.721603	1.05769	1.22412	1.71546	1.50681	1.31323	-0.669538	1.16219	0.959548	-0.172259
FBgn0029094	0.266252	0.183722	0.749116	-0.449567	1.65408	-1.05947	0.807804	-1.69203	0.986772	1.03982	0.228078	0.877298	1.04394	-0.0718251	0.565599	1.01475	-2.06393
FBgn0029105	0.772971	0.828563	1.00245	-1.21848	0.0537813	-1.31915	0.0434588	0.816557	0.243211	0.45665	0.51445	-0.00341234	0.534676	0.367586	0.871517	0.575039	0.237642
FBgn0029113	0.54152	-0.488944	0.0389048	0.184753	1.23982	-0.238638	0.474673	0.248862	-0.296718	0.715682	0.499894	-0.0530491	0.565221	-0.585508	0.903065	1.20182	-0.238444
FBgn0029117	0.493251	-0.714878	-0.186644	0.584688	0.324408	0.510903	-0.789034	0.248862	-0.327091	0.587697	0.122297	0.194859	0.846056	-0.650608	0.756348	1.1442	-0.179422
FBgn0029118	0.262246	-0.80546	0.541608	-0.612729	-0.4225	-0.505212	-0.301762	0.248862	-0.665557	0.939088	0.465157	0.783819	0.730802	-1.29496	0.6292	1.18303	0.154713
FBgn0029121	-0.177063	-0.204263	-0.241728	0.458126	-0.346052	0.611715	0.256988	-0.721603	-0.803405	1.2218	0.48137	-0.209024	0.116246	-0.430746	1.06664	1.13649	-0.201615
FBgn0029123	0.840741	0.612042	0.184323	-0.668708	-0.0992491	-0.68046	2.24553	-1.69203	-0.0652964	-0.474262	0.455676	0.538832	1.27681	2.03024	-1.93992	0.703869	-2.06393
FBgn0029128	-0.769538	0.827331	-0.560754	-1.4415	-0.0104055	-1.53439	-0.0997706	0.816557	0.933988	-2.25407	-1.62009	-1.94966	-1.6818	0.180373	-0.599868	-1.60347	-0.147368
FBgn0029131	0.0692515	0.270773	0.375759	-0.279323	-0.193472	-0.229429	-0.359004	-0.15392	-0.141606	0.389325	-0.618065	0.513294	0.0270172	-0.0370381	0.0972813	-0.268632	1.17352
FBgn0029133	0.949759	-1.0591	0.966957	-0.398959	0.319258	-0.539115	-0.0545323	-0.721603	1.17726	0.792797	0.67166	0.390625	0.634013	-0.740828	1.04576	1.21384	0.341442
FBgn0029134	1.04516	-2.21244	0.949128	0.0359871	0.503773	-0.137583	0.154913	-0.721603	-0.992485	0.536053	1.70408	0.527827	1.49338	-0.855895	0.784484	1.39149	-0.179422
FBgn0029137	0.142461	1.01326	-0.0996337	-1.71671	0.465732	-1.99691	1.24294	-0.721603	-0.583781	0.147897	0.453654	-0.659638	0.28038	0.148715	0.888615	0.752161	-0.232996
FBgn0029147	0.579509	0.83394	-0.121258	1.05392	0.641412	0.901959	-0.8293	1.21935	0.340755	-1.23405	-1.31676	-1.62136	-1.45989	0.917073	-1.14977	-0.898114	-0.11509
FBgn0029148	0.721127	-0.702297	1.33703	-0.414478	0.0629935	-0.46368	-0.688222	-0.721603	-1.33906	0.0526886	1.23141	0.694268	1.07483	-0.474612	0.293972	1.47916	-0.194096
FBgn0029152	0.474289	-0.340101	0.245494	0.393247	-0.301421	0.527016	0.0166625	-0.15392	-1.51324	1.48456	0.0373538	-0.917972	-0.148388	-0.953774	0.987098	0.110567	0.441098
FBgn0029157	0.87978	-0.955444	0.275829	-0.0463674	-0.178133	0.0131829	0.25822	1.21935	-0.610948	1.07315	0.366637	-0.521281	-0.345659	-0.399684	0.995654	0.137429	0.350539
FBgn0029161	1.29604	-1.33234	1.29525	-1.42266	1.05546	-1.89284	0.787185	-1.69203	0.0277545	0.697547	1.40806	0.974353	1.47627	-0.60836	1.16509	1.36506	-2.06393
FBgn0029167	0.461664	0.847732	-0.775996	0.275803	1.01553	-0.0612572	0.220494	2.86961	0.729009	-1.93737	-1.07616	-1.93902	-1.5868	0.893215	-1.30815	-1.38808	-0.0239091
FBgn0029173	0.141907	0.415041	-0.197617	0.653155	0.324996	0.583946	1.17243	-0.721603	0.0301566	0.308273	0.896318	0.14281	1.63569	-0.298418	0.857444	1.14102	-0.209259
FBgn0029174	1.07597	-1.42219	0.493342	-0.225494	-0.0864566	-0.209016	-1.25763	1.21935	-0.563536	1.09109	0.980701	0.0640117	0.847121	-0.547695	1.01798	0.96226	-0.0915353
FBgn0029175	0.385155	-0.205849	-0.667329	-0.447943	0.394669	-0.617392	0.940521	-0.15392	-1.54555	0.711128	0.0932315	-0.301373	0.211327	-1.38647	0.822996	0.613167	-0.1867
FBgn0029176	1.85979	-2.85821	2.56408	-0.746058	-0.620376	-0.577479	0.181093	-0.15392	-1.07427	0.635889	1.55829	1.12881	2.37416	-0.458312	0.745834	1.40341	-0.00227403
FBgn0029501	-1.63409	1.05443	0.503029	0.785092	2.15753	0.0807312	1.6038	-0.721603	0.952823	-2.3777	-1.55591	-1.63686	-1.19277	1.88874	-1.55816	-1.44237	-0.25804
FBgn0029502	0.812266	-1.19969	0.265736	0.254816	-1.28293	0.724351	-0.827601	-0.15392	1.12529	0.880601	1.43974	1.0757	0.476153	-0.659464	0.785303	0.977742	0.723873
FBgn0029503	0.436315	-0.970691	0.355917	0.378778	0.291433	0.303143	-0.542379	0.248862	-0.291329	1.04651	0.540509	0.593588	1.49578	-0.65881	0.935295	1.09734	-0.179422
FBgn0029504	0.0279801	-0.0528695	-1.44939	0.582032	-0.330416	0.739074	1.02707	0.561287	-0.953581	1.09832	0.652272	0.281664	0.212935	-0.72432	1.10299	-0.252817	-0.129878
FBgn0029507	0.375443	-0.112936	1.18511	0.344337	0.205959	0.296437	-1.5378	0.561287	1.49157	0.260498	1.08243	0.75806	0.0231371	0.304825	-0.405983	-0.288774	0.4466
FBgn0029508	0.726927	-0.149222	1.22773	0.377451	-0.944248	0.73563	-1.45422	1.38426	0.0385275	-0.497001	-0.178046	-0.17211	-1.07773	-0.697071	-1.0811	-0.874288	1.09251
FBgn0029512	0.384108	-0.311521	0.522352	0.614435	0.890518	0.343731	-0.185703	-0.15392	-0.400235	0.830723	1.19323	0.639718	0.838066	-0.443876	0.786479	1.2146	-0.183047
FBgn0029514	-0.144718	0.59265	0.69329	0.561052	0.802528	0.319053	-0.68513	-0.15392	0.570747	0.570163	1.30915	1.18118	1.16853	-0.0651965	1.11599	1.38773	-0.194096
FBgn0029521	-1.32495	1.16525	-1.93856	0.804105	0.408827	0.716467	0.03966	-0.15392	-0.215283	-2.36206	-1.48687	-1.23316	-1.53253	-0.0788324	-1.99746	-1.46248	0.146559
FBgn0029525	0.202576	0.127491	-0.788202	0.983333	0.237977	0.968208	0.878893	0.816557	0.270681	0.72432	0.336824	0.255314	-0.150628	-0.846336	0.966404	0.711657	0.000651064
FBgn0029529	0.498311	-2.76362	1.87603	0.0717955	0.755901	-0.186819	-0.155061	-1.69203	-0.547901	-0.819334	1.47929	1.6896	2.26627	-1.22762	0.644974	1.47565	-2.06393
FBgn0029532	0.0726449	-0.180675	-1.56066	1.00747	1.13906	0.676989	0.941562	-0.721603	1.04384	-2.43461	-1.1748	-1.34613	-1.69518	0.48086	-0.894808	-1.44463	-0.0764837
FBgn0029568	-2.31481	1.27718	-0.0033544	1.50932	0.706947	1.36574	0.804387	-0.721603	-0.56154	-2.1106	-1.58548	-1.97687	-0.634217	1.48575	-1.36581	-1.59676	-0.241192
FBgn0029587	-1.72273	0.554004	0.46418	0.916942	-0.116225	1.02193	-0.814073	-0.15392	-0.0730903	-0.0100508	0.100945	-0.213803	-0.614114	-0.436583	0.700051	-0.45323	-0.190383
FBgn0029594	1.02634	-1.69474	0.285903	0.265369	-0.204632	0.356476	-1.15269	-0.15392	-0.332485	-0.201792	2.29524	1.60176	1.72545	-0.912501	0.750627	1.63916	-0.151423
FBgn0029603	-1.4963	0.996996	-1.54663	2.1077	-0.375514	2.38652	0.887546	-1.69203	2.33424	-0.265992	-1.09472	-0.00185395	-0.989097	1.36707	-1.45667	-0.904276	-2.06393
FBgn0029608	1.06172	-0.0982026	-0.0139698	0.81945	0.728668	0.620478	-1.32243	0.816557	3.58787	0.435632	1.31834	1.60953	0.887191	-0.594015	0.742336	0.429563	0.073259
FBgn0029629	1.67893	-3.84119	1.22773	-1.59662	0.604672	-1.91784	1.12074	-1.69203	-2.23765	-0.125006	0.0299163	-0.331084	0.454118	-1.86956	0.422096	1.0526	-2.06393
FBgn0029647	-2.20772	1.18994	-1.05096	1.37467	0.116849	1.42928	0.232115	-1.69203	2.13663	-0.461139	-1.28305	-0.945452	-0.931954	1.35249	-1.80711	-1.56456	-2.06393
FBgn0029648	0.225269	0.144482	0.444652	-0.0214941	1.25474	-0.46368	-0.030422	-0.721603	0.729652	0.47929	1.38987	2.09178	0.859545	0.630003	-0.0453384	0.348611	-0.131499
FBgn0029659	-1.5692	1.00987	-1.1414	0.687948	1.15025	0.330819	0.679599	-1.69203	1.40692	-2.2053	-1.40654	-1.55667	-1.08608	1.3793	-2.24869	-1.53029	-2.06393
FBgn0029661	-1.92511	1.11215	-1.34031	1.55438	0.306564	1.55475	0.611122	-0.721603	0.461465	-3.36646	-1.52387	-2.70667	-2.11326	0.331904	-1.9419	-1.59629	-0.179422
FBgn0029662	-2.65179	0.986958	-1.11541	0.807444	-0.540024	1.0537	0.199149	0.248862	0.0875825	-1.78463	-1.1377	-1.35474	-1.16626	0.981671	-1.8114	-1.18596	1.3428
FBgn0029663	0.823116	1.0641	-0.263916	-1.33805	0.0581488	-1.44416	-0.148576	0.816557	-0.719264	0.245455	-0.263582	-0.513823	-0.229857	0.622598	0.516144	-0.416755	0.0520599
FBgn0029664	0.433643	-0.654851	0.0599141	0.293419	0.514783	0.1329	0.198294	-0.15392	-1.37177	0.836869	1.19444	0.920773	1.39333	-0.777202	0.805891	1.23713	-0.19784
FBgn0029665	0.483675	0.15827	0.235346	0.708583	1.27419	0.309803	0.611122	-1.69203	-0.466199	0.625612	0.845141	0.884407	1.09771	-0.779124	0.393104	1.68669	-2.06393
FBgn0029667	-2.06124	1.16074	0.831814	-1.47051	1.363	-2.03894	-0.425	0.561287	1.64456	-1.74331	-1.17534	-1.52607	-1.14692	1.77925	-1.10425	-1.12729	1.56208
FBgn0029669	-2.91181	1.16678	-0.667329	1.68159	0.205039	1.72639	-0.207981	-1.69203	2.65732	-1.0851	-1.63215	-1.34735	-1.20329	2.28533	-2.02137	-1.27115	-2.06393
FBgn0029672	0.122168	0.561045	-0.607868	0.853765	0.564611	0.714706	-0.0394178	0.248862	-0.506776	0.750903	0.389967	0.54576	0.984289	-1.20823	0.851315	1.03302	-0.165207
FBgn0029681	-2.20124	0.901424	0.204789	0.462374	0.226279	0.415462	0.987654	-0.721603	-0.718057	-1.69385	-1.2598	-1.93903	-1.24361	0.715272	-1.3895	-1.57184	0.212119
FBgn0029685	-0.031725	0.360326	0.101695	-0.558121	-0.0917371	-0.564525	1.21548	-0.15392	-0.120489	0.847979	0.480683	0.623951	1.06341	-0.743555	0.754716	0.860088	0.404613
FBgn0029687	1.37275	-1.81937	-0.0033544	0.929805	-2.45235	1.85717	-1.98921	1.03239	-0.03708	1.15247	0.273851	1.05412	0.0210406	-1.15423	0.762026	0.305988	0.692598
FBgn0029688	0.78318	-0.916013	-0.479258	0.64673	0.852536	0.392533	1.32188	1.38426	-0.609466	0.91556	0.434105	0.59289	0.741874	-0.781954	0.99256	0.785052	-0.141352
FBgn0029693	0.299852	-0.672045	0.786023	0.19694	0.631811	-0.0104002	1.68757	-0.721603	0.593162	0.937113	0.337961	-0.0700276	0.944015	-0.161279	0.926361	0.986985	0.0397421
FBgn0029697	-2.37844	1.22984	-1.29995	1.38721	0.175277	1.42199	-0.409509	2.00288	1.50741	-2.00787	-1.86326	-2.09222	-1.48913	1.0809	-1.98429	-1.49408	-0.138044
FBgn0029702	-2.75209	0.965372	-1.28656	1.25523	-0.164976	1.40067	1.99937	-1.69203	0.708804	-2.0682	-1.97827	-1.38822	-1.35373	1.61803	-2.0817	-1.27922	-2.06393
FBgn0029703	-2.68256	1.00738	-1.31337	1.8699	0.749591	1.73615	1.159	-0.721603	1.7482	-1.90752	-2.25395	-1.38449	-1.35671	1.47009	-1.64474	-1.5859	0.0397421
FBgn0029704	0.20502	0.298412	0.0389048	1.41352	0.126804	1.46743	2.44318	-1.69203	-0.662148	1.57397	0.5176	0.563162	0.210698	-0.852122	1.10086	1.00544	-2.06393
FBgn0029705	-2.09985	1.08457	-0.549038	1.71446	0.11384	1.79365	-0.269844	0.248862	-0.0597975	-0.433004	-0.389816	0.0554971	0.225536	0.683099	-1.75311	-0.714177	0.440174
FBgn0029706	0.3554	-0.498065	0.204789	-0.591634	0.581294	-0.836948	0.307116	0.816557	-0.875231	1.04446	-0.257406	-0.497634	0.141998	0.118341	0.910607	-0.0322974	0.317869
FBgn0029708	1.18749	0.768523	-0.631576	-0.65846	-0.877813	-0.396309	-0.101442	0.561287	0.423597	0.708947	0.422881	-0.0966174	-0.294845	0.412337	0.638049	0.122093	0.125819
FBgn0029709	0.933233	-1.53298	2.07629	-0.58974	-0.301605	-0.52356	-0.904274	-0.15392	-0.241942	0.578622	1.41757	0.991499	1.66949	-0.698446	0.949932	1.44241	0.37785
FBgn0029710	-0.56763	0.662578	-0.560754	1.32703	0.0432391	1.40418	-0.0037547	0.248862	1.65175	1.15398	0.621926	0.804888	-0.502958	-0.463158	0.258051	0.255717	-0.206697
FBgn0029711	0.653093	-1.0185	-0.410346	0.580968	-0.407005	0.764533	0.807804	-0.721603	1.52047	1.46313	0.0351537	0.222964	0.581689	-0.042888	0.785097	0.989697	0.815959
FBgn0029712	-0.196804	0.0722863	-0.30856	0.829675	0.143159	0.837192	0.987654	-1.69203	0.10704	1.03293	1.06682	1.60314	1.44432	-1.11329	0.677903	1.44567	-2.06393
FBgn0029713	-0.090272	0.51131	-0.153855	-0.149626	1.19059	-0.577479	1.93655	-1.69203	0.953638	1.44275	0.737951	0.292745	0.725861	-0.413348	0.964928	1.30466	-2.06393
FBgn0029714	-0.0174626	0.234863	0.255624	-0.561785	1.37202	-1.08095	-0.012591	-0.721603	0.778135	0.799512	1.66143	0.48342	0.641713	-1.28062	0.818905	1.49402	-0.165207
FBgn0029715	1.26324	-2.00596	0.0599141	0.731032	0.165183	0.723478	0.787185	-1.69203	-1.33515	0.110131	1.26055	0.507728	1.64049	-0.415924	0.877195	1.75409	-2.06393
FBgn0029716	-2.69054	1.01316	0.255624	0.823144	0.62812	0.659441	2.38966	-1.69203	1.63749	-0.889602	-1.83614	-2.39154	-1.45441	2.87142	-1.53099	-1.22412	-2.06393
FBgn0029718	0.78244	-1.14007	0.493342	-0.00427233	0.159264	-0.0593261	-0.513191	-0.721603	1.12795	-0.269526	1.7432	1.30614	2.46903	-0.671123	0.772423	1.59793	-0.0651119
FBgn0029722	-1.18321	1.10959	0.522352	0.88225	2.15003	0.186972	0.944679	-0.721603	0.893266	1.65764	0.890996	1.1203	-0.0361518	-0.246372	0.253606	-0.247257	0.558372
FBgn0029723	-0.597887	1.04488	-1.43563	0.856535	0.315869	0.804753	-0.735381	1.03239	-1.02889	-1.51847	-1.3245	-1.10492	-0.939364	0.500909	-1.71435	-1.31295	0.770606
FBgn0029730	-1.30384	0.938218	-2.72952	1.87424	0.0421015	1.98976	1.88765	-1.69203	0.594508	-1.85485	-1.25868	-0.851302	-1.12826	0.825629	-1.87491	-1.50551	-2.06393
FBgn0029733	-2.00148	1.36657	-0.0139698	-0.0654722	0.742761	-0.330699	1.07863	-0.721603	0.64374	-0.700144	-1.1782	-1.27307	-1.41183	1.22828	-1.41477	-0.902465	-0.241192
FBgn0029736	0.0181723	-1.083	0.531988	-0.135635	1.05002	-0.514344	0.102961	0.816557	0.568196	0.788495	0.62301	0.866383	0.602619	-0.85306	1.08001	0.490761	-0.0171885
FBgn0029737	0.511746	-0.695448	0.589456	0.111594	0.527392	-0.0651306	-0.422407	0.816557	0.477995	1.38071	0.593189	1.88042	0.937403	-0.511144	0.763747	1.00874	0.121927
FBgn0029738	1.0591	-1.20273	-0.631576	0.571333	-1.2441	1.04931	0.725972	-0.15392	-0.658774	1.31495	0.326687	0.967186	-0.15013	-0.420894	0.877132	0.201067	-0.0881472
FBgn0029750	-1.64429	0.829549	-0.703315	1.49221	1.07713	1.21697	1.61179	-0.721603	1.02109	-1.22013	-1.60954	-1.0896	-1.61096	0.799403	-1.41469	-1.14391	-0.0881472
FBgn0029756	-0.055558	0.54952	0.316017	0.13433	0.478701	-0.0251979	1.36298	-0.721603	-0.106663	1.21169	0.441669	0.326499	1.47138	-0.484444	1.08605	1.20473	-0.201615
FBgn0029763	0.485692	-0.235142	0.112091	0.606181	0.143943	0.597928	1.18442	0.248862	-0.738425	1.05522	0.113821	0.901591	0.59652	-0.788812	1.02222	0.118424	0.0982438
FBgn0029768	0.802111	0.0217468	0.493342	-0.464315	-0.081186	-0.466589	-0.23516	0.248862	-0.242015	-1.2619	-0.520195	-0.684883	-0.326075	1.02006	-1.92192	-1.38825	1.71562
FBgn0029769	0.601851	0.996525	-0.874412	1.80306	0.989088	1.58038	1.07483	-0.721603	0.51893	-1.31279	1.00915	1.199	0.25332	0.936539	-0.413466	0.150597	0.290445
FBgn0029771	0.441455	-0.504045	0.345969	0.136917	1.05115	-0.222577	-1.4101	-0.15392	2.00368	0.717402	1.93039	1.85227	0.537289	-0.0115552	-0.657494	0.674781	0.173927
FBgn0029778	0.0881619	-0.14314	1.16798	0.179833	0.956654	-0.143867	-0.379002	0.561287	-0.00104032	0.676433	-0.0587944	0.703271	1.47516	-0.989309	0.834832	0.904287	-0.0911104
FBgn0029783	0.191438	0.111552	0.57992	-0.0937851	0.812181	-0.385514	0.193155	-0.721603	-0.697815	1.12396	1.54387	1.89897	1.94557	-0.92634	0.580898	1.47477	0.482516
FBgn0029785	1.82651	-4.35082	2.31161	-2.0911	-1.16377	-1.8214	-2.10267	0.248862	-0.180066	-1.00897	2.26646	1.94531	2.23694	-0.939512	-0.0737089	1.74035	0.312189
FBgn0029789	0.165426	0.0405245	-0.0566361	0.27209	0.370335	0.161078	-0.392653	1.53177	-0.248847	1.10709	0.153203	0.0459288	0.400688	-0.679134	1.2129	0.630501	-0.188333
FBgn0029799	1.19757	0.634801	1.09888	-0.386729	-0.438274	-0.257319	1.06433	-1.69203	-0.261634	1.23403	0.668707	1.47143	0.713323	-0.810306	0.932943	0.609229	-2.06393
FBgn0029800	-0.154811	0.419543	-1.01266	1.35393	-0.183236	1.51284	-1.75246	0.248862	0.64447	0.274167	1.67576	1.92303	1.32768	-1.54644	0.868132	1.35931	-0.127188
FBgn0029801	1.56183	-1.04498	0.184323	0.402983	0.15552	0.376532	-0.108145	-0.15392	-0.254943	1.11665	1.26422	2.07942	1.40323	-0.780519	0.541845	0.955306	1.00841
FBgn0029810	2.02416	0.862675	-1.47699	1.66445	-0.093272	1.81325	1.40018	-0.721603	4.15724	-1.83974	-1.06969	-1.65469	-1.56781	1.31654	-1.23699	-1.19921	-0.1867
FBgn0029813	-1.33791	0.981165	0.425056	1.01015	0.863597	0.77702	0.79409	-1.69203	-1.33555	0.0165272	-1.60642	-0.452347	-0.127399	0.720709	-1.34755	-0.785807	-2.06393
FBgn0029814	1.09	0.875425	-1.07665	0.389323	-1.6405	0.993778	0.198294	0.816557	1.21362	-0.536231	-0.588183	0.662207	0.249839	1.4246	-1.68443	-0.035625	1.6469
FBgn0029817	-1.95106	1.06575	-0.763816	2.13728	0.230842	2.20472	1.24804	-1.69203	2.73073	-1.70932	-1.22549	-0.70358	-1.58489	0.674433	-0.528037	-0.94094	-2.06393
FBgn0029818	0.521094	-1.07051	0.326019	-0.159072	0.737437	-0.42942	0.848206	-0.15392	-0.231262	0.126097	0.341868	0.179854	0.835861	-0.532764	0.820731	1.03964	-0.161722
FBgn0029820	1.16845	-0.925776	0.931241	0.179011	0.162381	0.134487	-0.379002	0.561287	-0.390852	1.32787	0.819941	1.21651	0.456875	-0.62844	1.24167	0.268183	-0.172259
FBgn0029821	-0.87588	0.6704	0.95805	0.254058	0.879322	-0.0364435	-0.881963	1.03239	0.528867	-0.118672	-1.15233	-0.284958	-1.1957	0.454879	-0.695514	-0.630204	-0.181835
FBgn0029822	0.466935	0.242726	0.598977	-0.430263	-0.731864	-0.202304	-0.30615	0.816557	-0.914014	0.725274	0.53365	0.376704	0.661241	-1.14817	1.02808	0.627295	0.745357
FBgn0029823	1.02967	-0.586128	1.15078	0.259354	0.180543	0.213669	0.506322	-0.15392	2.11312	0.498538	1.57898	1.48957	0.757931	-1.14904	0.47226	0.303881	0.994411
FBgn0029824	-0.479238	0.467766	0.473918	0.382746	-0.180947	0.473376	-0.183493	0.816557	-0.2356	0.420358	0.00249182	-0.0142573	-0.967827	-0.155253	0.560684	-0.830192	0.162496
FBgn0029827	-1.82346	1.09688	-0.607868	1.09358	0.0808468	1.14157	-0.0790379	-0.15392	1.44192	-1.01033	-1.56554	-1.7627	-1.57571	1.1905	-1.20708	-1.1076	0.252966
FBgn0029828	1.0156	0.765756	-0.727436	0.889522	0.62957	0.729573	-0.324639	-0.15392	1.61365	-0.866597	1.74319	1.01363	-0.114833	0.843844	-0.746549	-0.248835	0.863922
FBgn0029830	-0.802564	0.14049	-0.0996337	-0.419185	-0.423651	-0.29823	-0.278289	1.53177	2.08874	-0.49984	-1.08899	-0.174295	-0.883734	1.02989	-0.627547	-1.12052	1.35832
FBgn0029831	0.0662298	0.414452	0.235346	-0.226771	0.19582	-0.310592	0.517415	-0.15392	0.635929	-0.216941	2.04006	0.279192	0.80107	1.38728	-0.676153	-0.107169	0.858058
FBgn0029833	0.453589	-0.869124	1.6289	-1.30462	0.464194	-1.55172	-1.53289	0.248862	0.518695	0.400391	2.36403	1.17248	1.14537	-1.27625	0.685624	1.48018	0.20803
FBgn0029834	0.456363	0.910899	0.345969	-1.47544	0.380872	-1.70252	1.04407	1.21935	-0.140759	0.727588	-0.114054	0.479112	0.434948	0.142533	0.673708	0.363269	0.423495
FBgn0029836	-2.05611	1.20377	0.570367	0.298495	0.131059	0.273291	-1.52474	0.248862	0.210462	-0.719544	-0.199963	-1.07278	-1.32431	0.305184	-1.55713	-1.37868	0.263993
FBgn0029837	0.606876	1.05212	0.702633	-1.42733	0.0115372	-1.52584	-1.20949	0.561287	0.345567	-0.89593	-0.46919	-0.72616	-1.22443	0.959991	-1.20892	-1.18837	0.473155
FBgn0029838	-0.00886163	-0.280559	1.42786	-0.395886	1.10865	-0.811835	0.626613	-1.69203	0.171628	0.275364	-0.590775	0.468922	-0.727619	0.760839	-0.645214	-0.413575	-2.06393
FBgn0029839	0.390085	0.809405	0.69329	-0.264571	-0.0215246	-0.27396	-0.566433	-0.15392	-1.29736	0.338401	-0.198363	0.492528	-0.177985	0.132823	-1.06572	-0.217537	0.559084
FBgn0029846	0.483277	1.06967	0.184323	-0.527549	-0.784836	-0.28845	0.0866179	2.75754	-0.000812322	-1.17357	-0.946387	-0.656028	-1.09297	0.739896	-1.13143	-1.37282	1.1898
FBgn0029848	-1.90116	1.25881	-1.03817	1.21378	0.809709	1.01351	1.159	-0.721603	1.26113	-0.414418	-1.28596	-0.904736	-1.34967	1.0033	-2.09259	-1.15758	0.227131
FBgn0029849	0.587547	-0.449455	1.09018	-0.339367	1.5005	-0.889175	1.52142	-1.69203	1.62194	0.901296	0.776289	1.01214	-0.768165	-0.412507	0.628269	-0.47704	-2.06393
FBgn0029853	0.382943	-0.895649	0.62744	0.8422	0.980491	0.556408	0.828142	-1.69203	0.935246	1.34703	0.818966	1.45164	1.49402	-1.05787	0.138373	1.51154	-2.06393
FBgn0029857	-0.0148478	-0.772969	0.683931	0.449571	1.14576	0.0790557	1.79889	-1.69203	-1.77444	1.55829	2.05192	0.258674	1.59806	-0.802103	0.906438	1.29281	-2.06393
FBgn0029861	0.0508752	0.131685	0.345969	-0.178259	0.976532	-0.532864	0.479357	0.561287	-1.14908	0.881747	1.03765	0.138652	1.45517	-0.980352	0.975134	1.28063	-0.0248333
FBgn0029864	0.161806	0.923911	-0.572495	0.333262	0.051028	0.338586	0.870813	1.03239	1.10828	0.250367	-0.493294	0.735974	-0.312657	0.836778	0.0262749	-0.647673	1.1459
FBgn0029867	0.868638	-0.897515	1.63679	0.231789	0.85351	-0.0516395	1.63552	-1.69203	-0.258442	1.66402	0.231521	1.15606	0.725573	-0.888872	0.807484	1.10641	-2.06393
FBgn0029868	1.42368	-2.18033	1.67609	-0.920704	-0.425571	-0.832718	-0.744994	-0.721603	-0.865546	-0.270118	2.10436	1.77441	2.40211	-1.02735	1.13029	1.85635	-0.144684
FBgn0029870	1.27316	-1.67881	1.09018	-0.750551	0.401685	-0.939603	-0.143961	1.03239	-0.56687	1.11005	0.736108	0.691205	0.348566	-0.706931	1.24178	0.353827	0.252501
FBgn0029877	-1.53308	1.15978	-0.0459387	0.679372	0.329548	0.610737	-0.538174	-0.15392	0.957713	0.559651	-0.291277	1.00799	-0.821764	-0.215675	-0.513217	-0.132782	0.162156
[truncated: 5,397 more rows]

## Sheet: cflo_std
geneID	H3K9me3.mergedlibs.CDS	H3K4me1.mergedlibs.CDS	PolII.mergedlibs.CDS	H3K27ac.mergedlibs.CDS	H3K9ac.mergedlibs.CDS	H3K27me3.mergedlibs.CDS	H3K36me3.mergedlibs.CDS	H3K4me3.mergedlibs.CDS	Comb_fracMeth.CDS	finFPKM.meanLibs	Fop	exon.meanLen	exonCount	paml_leng	CFLOR_dn	CFLOR_ds	ant7_ds	ant7_dn	ant7_dnds	CFLOR_dnds	intron.meanLen.y
CFLO10150	0.590678	-0.843902	-0.736821	-0.0423424	0.510774	0.4347	-0.420878	-1.06521	-1.22682	-0.712222	1.25617	-0.964371	1.53939	0.789544	-1.40257	-0.880511	-1.13521	-1.47795	-1.16625	-1.00487	0.22714
CFLO10171	2.27466	-0.925652	-0.269871	-2.45185	-1.42356	0.183214	-2.66757	-2.06674	-1.27323	-3.47641	-0.36069	-0.610359	0.303292	-1.01442	1.77034	1.05507	0.614216	2.0656	2.01525	1.32835	0.550795
CFLO10175	2.37837	-0.711815	-0.85495	-2.65962	-0.282163	0.236218	-2.58895	-1.52885	-1.24953	-3.50869	1.38803	-0.232497	-0.165441	-0.769446	-0.209903	0.69353	0.732996	-0.121169	-0.427282	-0.393375	1.60877
CFLO10178	1.00516	1.23945	-0.80837	-0.169475	-0.128731	0.234186	-1.75146	-0.882625	-1.20503	-0.671359	0.446166	-1.17148	1.69434	-2.07944	1.32394	1.22674	0.14588	0.760763	0.772886	0.857928	1.33528
CFLO10230	1.61194	-1.17587	-0.644987	-1.50402	0.409187	1.29447	-1.03845	-0.935688	-1.19383	-0.398621	0.492327	-1.27182	0.800173	-0.692814	-1.20059	-2.41776	-2.973	-1.33913	-0.281555	-0.311597	0.849877
CFLO10641	2.08558	0.494572	-0.383992	-1.02048	0.156328	1.07456	-1.12223	-0.655971	-1.14784	-2.29113	0.464716	-0.714437	0.303292	-0.994508	0.975675	-1.62097	-0.650162	1.0174	1.37285	1.46681	0.539727
CFLO10670	-1.13985	-0.401531	-1.0293	-0.728471	-0.159905	-1.43084	-3.22491	-1.83279	-1.24817	-0.36513	0.981398	-1.33462	1.05417	-1.45828	0.722522	-0.853892	0.610071	1.12635	0.987591	0.980275	1.44417
CFLO10682	0.40353	0.920513	-0.263274	-0.317602	-0.165854	-0.852609	-2.26597	-0.969259	-1.15124	-1.14034	1.25617	-0.899928	1.16567	-0.198515	0.895594	0.776921	1.0431	1.18334	0.876668	0.607437	1.18995
CFLO10824	0.766969	-0.704016	-1.54896	-0.884531	1.35795	-0.260833	-2.04124	-1.82456	-1.22032	-1.68967	1.38803	0.961221	-0.476295	-0.625184	-0.505168	0.111333	1.37248	-0.836799	-1.46256	-0.47941	1.43608
CFLO10837	2.63659	-3.12085	-1.53472	-2.61035	-0.0657765	-0.570414	-2.06265	-1.48333	-1.21903	-0.231783	0.821634	4.35195	-2.40737	1.09038	1.45079	0.256971	0.245792	1.47568	1.51627	1.29306	-3.49389
CFLO10876	4.05472	-1.38837	-1.03566	-1.66303	0.859559	0.582558	-2.09542	-1.77222	-1.15927	-2.23131	1.55952	-0.182192	-0.476295	-1.76317	0.474791	0.392442	-0.621558	0.312916	0.589377	0.342179	1.01626
CFLO10882	1.15051	-1.155	-0.739192	-1.42018	0.996758	0.777479	-0.689601	-0.776287	-1.27181	-3.57028	0.713011	-0.0824572	-0.165441	-0.0624024	0.486917	0.826364	0.287914	0.994168	0.971746	0.211627	-0.0918607
CFLO10910	0.761087	-2.36719	-1.21353	-1.8935	-0.355535	0.316039	-2.15581	-1.60066	-1.2441	-3.92046	0.283657	2.80545	0.0885466	2.37386	0.902835	0.837436	0.476252	1.13045	1.04566	0.594369	0.179853
CFLO10920	0.895618	-1.53173	1.23501	-0.015087	1.61314	0.878267	-1.70404	-1.07919	-1.29504	-3.18463	0.204013	1.22754	-0.476295	0.143833	0.577902	-1.96901	-2.70346	1.19325	2.38826	1.21096	1.47963
CFLO10938	3.13081	-1.30097	-1.86307	-2.40364	0.947681	-0.688868	-2.16548	-1.4093	-1.2334	-3.67366	1.08836	5.36352	-2.40737	1.98537	0.622749	1.27155	1.70406	0.55652	-0.0739543	0.192352	-3.49389
CFLO10941	3.0822	0.709704	-0.785242	-0.0264081	0.530215	0.75689	-0.876583	-0.589488	-1.25639	-0.865386	1.18436	1.52277	-1.44187	-0.198515	-0.299926	1.54519	0.779937	-0.514028	-0.875264	-0.75424	0.936985
CFLO10942	1.27145	-1.35042	-2.00244	-1.75552	1.08785	-0.394113	-2.00106	-1.40093	-1.16274	-1.26498	0.796915	-0.256398	-0.165441	-2.36072	-0.322916	-3.28348	-4.63193	-1.48077	0.225942	0.80096	2.27158
CFLO10949	1.42696	-1.62893	-1.13939	-2.12097	-0.0823613	0.859072	-2.07669	-1.33657	-1.25226	-2.98464	0.273817	2.53613	-0.877049	1.12331	1.41379	-0.601106	-0.470357	1.72327	2.07453	1.53968	1.9368
CFLO11022	1.53129	-0.0297656	-0.89959	-1.18796	0.943963	0.467806	-1.57841	-0.898445	-1.24681	-1.43409	1.23481	-0.91966	0.0885466	-2.22877	-0.103571	-3.4071	-2.42328	-0.539536	0.375959	1.04683	2.16725
CFLO11052	-1.0425	-0.916166	-0.620335	0.333926	-0.209361	-0.020575	0.33482	1.54972	1.42584	1.09576	-1.80553	0.671807	-1.44187	-0.815171	0.323687	-0.36992	0.534737	0.234739	0.0412819	0.450891	-0.71867
CFLO11056	0.734711	-0.0353222	-1.078	0.414183	1.72674	-0.89682	-0.481201	0.751436	-1.2414	0.618491	1.36075	0.741146	-1.44187	-1.31904	0.677573	0.89121	0.69383	0.332072	0.0842197	0.367573	1.38114
CFLO11063	0.649337	2.60781	2.23572	0.742193	-1.10331	-1.43349	1.46861	0.252034	1.30753	-0.0277692	-1.16727	-0.440654	-0.877049	-1.60254	0.644276	1.34717	0.868001	0.610064	0.318896	0.187634	-0.60323
CFLO11069	-0.723803	-0.827437	-0.599164	0.323178	0.712272	-1.3944	-0.0724218	1.37307	1.2703	-0.230275	0.746856	0.485369	-2.40737	-0.0865134	0.271593	-1.93597	0.000721924	0.806328	0.880912	0.914914	-3.49389
CFLO11071	-0.437523	0.138517	0.666795	1.74395	0.986665	1.1929	0.701523	2.43604	0.946028	3.08432	1.36759	-0.463082	-1.44187	-1.71853	-1.57926	-1.16222	-0.821099	-3.66417	-3.65647	-1.0838	0.275848
CFLO11088	0.457372	-0.38286	-0.787014	-0.622799	0.846271	-0.09828	-0.815869	-0.820369	-1.30856	-0.31384	1.08836	-0.476679	0.489313	-0.730612	-0.286437	0.289389	0.471176	0.241539	0.0741327	-0.333049	1.73823
CFLO11110	0.711183	-1.56804	-1.45399	-1.32372	-0.00999334	-0.808488	-0.0168156	-0.893721	-1.16507	0.567864	0.322697	2.79359	-2.40737	0.421796	-0.572073	1.39581	0.335589	-1.20475	-1.45198	-0.959115	-3.49389
CFLO11136	1.25213	1.64807	-0.303033	0.476139	-0.268901	1.00549	-0.263153	-0.384634	-0.966915	0.115097	-0.434727	-0.270897	-2.40737	-1.90622	1.00253	-2.7548	-1.76534	0.670856	1.43964	1.86338	-3.49389
CFLO11198	4.56271	0.561809	1.5474	-0.194263	-1.77354	-1.50862	-1.10981	-0.286075	1.30475	-0.388093	-2.22953	0.820876	-1.44187	-0.676918	0.336204	-1.28349	-0.145088	0.147627	0.217714	0.761466	-2.37166
CFLO11202	-0.136727	0.131379	-1.03239	0.6825	0.850788	0.337832	0.220027	0.131787	-0.75906	0.71352	1.4684	-0.741455	-0.476295	-1.08291	0.691054	0.03258	-0.113284	0.796232	0.91549	0.660902	0.341842
CFLO11212	-0.612278	0.476398	-1.3743	0.859838	1.54144	-1.07205	-1.47884	-0.021772	-1.35624	0.95926	2.09775	0.245315	-0.476295	-0.661199	-3.94708	-0.0859551	-0.26122	-3.33178	-3.51144	-4.33752	2.20417
CFLO11228	-0.959248	0.479381	0.437552	0.238736	-0.283221	0.483176	0.915047	0.403948	0.99775	0.86099	0.950121	-0.532148	-0.877049	-1.21519	-0.493575	2.92147	3.10793	-0.296717	-1.56343	-1.37843	-0.394252
CFLO11231	3.87173	0.36317	-1.09466	-1.39868	1.01597	0.488417	-2.10284	-1.03773	-1.23872	-1.28486	0.838	1.27409	-0.877049	-0.645652	0.184096	1.42673	-0.67283	-0.22704	0.0184116	-0.26576	2.56977
CFLO11333	-0.838046	0.762032	1.53285	0.349457	-0.853168	0.302366	1.52873	1.07902	1.20353	-0.167609	-0.806774	1.02305	-2.40737	-1.41328	1.40938	-1.06101	1.25468	1.51339	1.15355	1.68624	-3.49389
CFLO11338	-1.59468	0.275259	-2.058	0.910453	2.70303	-0.749329	-1.70328	-0.310732	-1.22291	-1.57695	2.42693	3.11842	-2.40737	0.064902	0.189074	1.1993	0.664122	-0.371749	-0.673706	-0.186963	-3.49389
CFLO11346	1.91682	-0.363322	-0.306519	-2.21923	-0.248476	1.58083	-0.499932	-1.01234	-1.12569	-3.12464	-0.27657	1.18851	-2.40737	0.0205072	1.21663	0.0121701	0.417805	1.4156	1.38153	1.15581	-3.49389
CFLO11349	0.834531	1.51382	1.77114	1.2212	-1.66152	1.33578	1.06963	1.57769	1.51953	0.530468	-1.54089	0.0597317	-2.40737	-2.46841	1.48114	1.6241	1.62296	1.52646	1.02041	0.873789	-3.49389
CFLO11351	-1.69162	0.933956	1.86533	0.223642	-2.46326	-1.21162	0.226345	-1.09368	1.33621	-0.32289	-1.15135	0.118962	-2.40737	-1.37829	1.11938	0.0349011	0.922708	1.2027	0.946079	1.05807	-3.49389
CFLO11354	0.7246	-0.857065	1.20671	1.40815	0.79102	2.6538	0.326112	1.91977	1.29182	0.0627703	-1.98892	-0.633669	-1.44187	-2.01029	1.00797	2.1808	0.732904	0.420577	0.165478	0.252779	-0.135859
CFLO11358	-0.323872	2.13884	1.47189	1.39499	-0.631413	1.50181	0.280999	-0.257821	0.765278	0.658358	-0.641623	-0.773513	-1.44187	-1.28627	1.02232	1.05209	0.673371	1.18739	1.02912	0.635101	-0.39871
CFLO11382	3.93391	-1.21798	-1.12063	-0.792666	0.833642	1.78205	-2.53402	-2.15723	-1.22682	-2.13566	1.94959	-0.993915	-0.165441	-2.07944	-3.94708	-2.81011	-0.999492	-2.32349	-2.14286	-4.33752	2.30534
CFLO11390	2.83577	-1.00883	-1.60598	-2.0672	0.791806	-0.509582	-2.47381	-1.2509	-1.19507	-2.24218	2.13499	-0.270897	-2.40737	1.38836	0.291522	0.285232	0.206364	1.37582	1.42261	0.206772	-3.49389
CFLO11480	1.47601	-2.07188	-1.04412	-1.49071	-0.281291	-0.161886	-1.35785	-1.2016	-1.23473	-1.89782	0.670159	-0.709974	-1.44187	-1.93153	1.27662	-0.659194	-0.337689	1.74469	2.04486	1.43135	-0.464704
CFLO11483	-0.0792339	0.56677	0.208059	0.761431	1.16691	0.148555	-0.80183	0.145566	-1.28914	0.988235	1.70954	-1.1446	0.0885466	-0.86242	-1.4573	-2.34804	-3.33248	-1.97781	-0.839997	-0.580925	2.41423
CFLO11484	-0.469083	1.46555	-0.243145	0.132934	-1.09709	0.0813207	0.148969	-0.889105	0.187134	-0.232931	-1.19937	-0.349154	1.16567	0.960431	0.12184	-0.162399	-0.0160536	-0.143883	-0.15301	0.195095	-0.172959
CFLO11490	1.41461	-1.59315	-0.899179	-2.01645	0.609662	0.121368	-1.76841	-1.05641	-1.23208	-2.77101	1.39481	-0.560557	1.05417	0.566997	0.234908	-1.34186	-1.86674	0.0711811	0.822834	0.68621	1.66357
CFLO11491	-1.3799	0.436254	-1.31786	-0.56651	-0.715049	-1.15864	-0.000368626	-0.361602	0.9107	0.658735	0.52875	2.17822	-1.44187	0.436283	1.05199	0.557172	2.41755	1.13103	0.269439	0.824562	-0.757109
CFLO11492	0.218806	2.36748	0.408123	0.486873	-0.190086	2.00603	-0.132898	0.882409	1.61107	0.42511	-0.575416	-1.35706	-0.877049	-1.86908	-3.61804	2.6111	1.35794	-1.86277	-2.56604	-4.07814	-0.251824
CFLO11495	-2.03191	0.300817	-0.732366	0.353668	-0.241412	-1.26616	0.868533	0.221365	1.14546	0.102293	-1.11975	2.47673	-2.40737	-0.316042	-0.0929625	-1.75343	0.578142	-0.228605	-0.48295	0.515039	-3.49389
CFLO11497	3.01947	-1.68379	-1.96929	-2.02948	1.15784	0.0372342	-2.45441	-2.15521	-1.25226	-2.00668	1.73382	-0.0120078	-1.44187	-1.47669	-0.814029	-0.0957564	1.05611	-0.148923	-0.586545	-0.701623	1.89358
CFLO11505	-0.913128	1.33677	2.60493	0.86143	-2.93786	-1.31753	-0.450641	-0.346487	1.47423	0.678095	-1.46939	-2.32258	-0.476295	-2.05137	0.429945	1.32676	0.777038	0.674901	0.426275	-0.00474892	-0.52374
CFLO11630	0.154204	2.20607	-0.278525	-0.696346	-3.05876	0.537397	-1.12751	-0.510094	1.60197	0.0418101	-1.39956	-1.92099	-1.44187	-2.46841	0.397969	-0.135385	-0.587966	-0.469929	-0.281439	0.443314	-0.609463
CFLO11665	0.159695	-0.825805	-1.2049	-1.17359	1.04138	0.803484	-1.87583	-1.22266	-1.27752	-0.29295	1.72171	1.91783	-2.40737	-0.357488	0.403704	0.277416	0.126875	0.446422	0.436162	0.313678	-3.49389
CFLO11667	-0.0185889	1.01057	1.60885	0.843069	-0.340264	-0.192966	0.174499	0.322473	1.18177	0.410037	-0.778607	2.08939	-2.40737	-0.283737	1.01158	0.645563	0.78753	0.940066	0.712485	0.758119	-3.49389
CFLO11683	3.05324	-0.202125	-1.17365	-1.09985	1.40576	1.34406	-2.84963	-0.816599	-1.06226	-1.94509	0.0166521	-0.311815	-0.877049	-1.08994	0.394123	0.180955	-0.801557	-0.171562	0.130636	0.336301	0.0399071
CFLO11792	0.53102	0.485976	0.586079	1.18802	-0.583416	0.603368	1.14291	0.638637	1.59912	0.273515	-1.21555	-1.38745	-1.44187	-2.36072	-0.234621	-0.776664	0.58224	0.34391	0.141792	0.0632681	-0.269773
CFLO11793	1.74118	1.5052	-0.434045	-0.879135	-1.03216	1.16343	-3.96032	-1.54724	-1.37482	-1.46744	-2.7238	-0.979294	-2.40737	-2.62606	0.220712	1.01906	0.0242483	1.07122	1.16175	-0.0987445	-3.49389
CFLO11800	-0.363924	0.259969	-0.310102	-0.054933	-0.388743	-0.217336	0.742319	-0.573567	0.201361	0.260439	-0.312332	0.358918	2.0198	2.45766	-0.48784	-0.383099	-0.543328	-0.399341	-0.221995	-0.302072	0.0905327
CFLO11801	-0.983203	1.14457	-0.165188	0.495258	-0.991869	-0.467555	0.804243	0.0157316	1.1875	0.630959	-1.02694	-0.67395	0.0885466	-0.311963	-0.174182	0.0063053	-0.19026	0.116224	0.201388	-0.135964	-0.732238
CFLO11804	-1.11519	0.405568	0.865006	1.18971	-1.75832	0.730456	-0.745457	-0.387835	1.43514	0.535166	-1.63273	-0.704782	0.0885466	-0.370162	0.388319	1.64262	1.66892	0.982905	0.406727	-0.146493	-0.724664
CFLO11806	1.09749	1.0059	-0.140912	0.013692	1.59585	-0.35618	-1.04892	-0.208812	-1.2414	-0.463139	1.6789	-0.436203	-1.44187	-1.65409	-0.125213	-2.27878	-1.87162	-0.0786078	0.66058	0.656877	0.403615
CFLO11811	-1.17495	1.93151	1.25178	-0.236294	-3.80284	1.45805	0.308929	-0.24923	1.43233	0.461096	-1.10408	-0.828286	-0.877049	-1.44011	1.09375	3.055	2.1586	0.764737	-0.027828	0.0467624	-0.532911
CFLO11822	0.374817	-0.94175	1.97968	1.92403	1.91103	2.7089	2.26813	2.52974	1.25396	2.34461	-0.434727	-0.320115	-2.40737	-2.22877	1.00797	1.6778	0.425362	0.835477	0.742871	0.417175	-3.49389
CFLO11836	-0.184269	0.842882	-0.290236	-0.355573	-0.546776	0.0841205	0.423265	0.818881	1.46143	0.678158	-1.15135	-0.246799	-0.476295	-0.444203	-0.764329	-0.143519	-0.669869	-0.729089	-0.532391	-0.639394	-0.689532
CFLO11964	-1.52117	0.184211	-1.1708	-0.193735	1.1502	-0.43053	1.30292	0.446654	1.18309	1.19756	0.78863	-0.429547	-0.476295	-1.12565	-0.117934	-0.578275	-1.93639	-0.439328	0.291056	0.107428	-0.091404
CFLO11969	2.94406	-0.558011	-0.121921	-1.51908	1.10911	1.41826	-1.43468	-0.961438	-1.37655	-3.40931	1.62921	-0.579756	-0.877049	-2.60537	-0.432613	-2.7008	-2.51397	-1.40738	-0.539732	0.507186	2.34006
CFLO11975	3.29314	0.0618821	-0.973474	-0.817377	1.48549	0.503021	-1.98566	-1.13971	-1.22551	-1.10734	1.49472	1.12783	-0.877049	-0.550961	0.262576	-0.337641	0.2688	-0.0725809	-0.188778	0.383446	2.56496
CFLO11985	1.27706	-0.11883	-0.398181	-1.08825	-0.224706	1.14208	-0.807358	-0.782041	-1.36461	-0.082849	0.234129	-0.914338	0.93295	0.369891	0.659707	-0.0975988	-0.119488	0.528064	0.624166	0.674355	0.477831
CFLO11994	0.646984	1.21479	0.270104	-0.686897	-1.55816	0.908391	-0.216186	-1.21275	-0.747601	-0.893586	-0.229543	0.0190991	-1.44187	-0.78642	1.09048	0.251172	0.234269	0.891288	0.880504	0.960443	0.445668
CFLO11995	-0.751672	-0.834013	-0.378391	-0.269233	-0.146227	-0.166618	0.606339	0.442737	0.512142	0.144096	0.048706	0.592214	0.303292	0.913182	-0.0320701	-0.0939155	0.14955	-0.336132	-0.42949	0.0292949	0.158594
CFLO12112	0.341351	-1.28874	-1.87575	-1.32918	1.19328	0.00183951	-0.0974643	-1.07115	-1.21008	-0.819247	1.11823	-0.153597	1.16567	1.19963	0.091628	-0.251305	-0.390193	0.309762	0.493342	0.196004	0.0254902
CFLO12123	4.26922	2.29079	-1.23059	-1.53468	1.84748	-0.267249	-2.72711	-1.2583	-1.36292	-0.889299	1.68505	0.314648	-0.877049	-0.263913	-0.0485315	0.31469	0.657117	-0.33177	-0.627225	-0.119452	-0.521922
CFLO12125	0.480242	1.93337	-0.636161	0.0795861	1.10682	2.14616	0.831167	-0.156685	-1.08092	-1.10303	0.418122	-0.37076	-2.40737	-2.62606	0.61691	3.0812	2.60632	0.0460841	-0.991375	-0.403504	-3.49389
CFLO12154	0.850115	-1.31868	-1.20945	-1.49919	1.09857	0.465878	-1.04831	-1.3031	-1.21135	-0.534376	1.28442	0.520781	0.93295	1.2108	-0.19782	-0.948881	-1.20336	-0.401209	0.0397117	0.153933	1.43038
CFLO12215	-0.580029	0.906814	0.155784	0.648599	0.261001	1.22201	0.599611	1.24783	1.50026	0.857836	-0.324348	0.878374	-2.40737	-0.747125	0.091628	-0.829268	0.0927901	0.733655	0.764438	0.384959	-3.49389
CFLO12269	-1.59416	1.10908	-1.13999	1.1978	1.81094	-0.42258	-1.10258	1.34331	-1.25364	-1.44694	-0.183246	0.833818	-1.44187	0.909746	0.276064	-1.20559	-3.4617	0.375218	1.79506	0.679952	0.673129
CFLO12271	-0.800677	-0.114762	-2.00583	1.14839	2.18451	-2.01539	-2.51511	-0.713695	-1.27752	-0.794273	1.37442	1.46803	-0.165441	1.19682	0.652729	0.573289	0.335482	0.681092	0.609728	0.448434	-0.542687
CFLO12283	0.746394	-0.854877	-1.91926	-0.926693	1.83455	-0.594491	-2.60259	-1.57254	-1.26195	-1.23851	1.48159	2.55789	-1.44187	0.740008	-0.0721532	0.17496	-0.392719	-0.340514	-0.217759	-0.0958612	-0.860305
CFLO12407	-0.938192	0.0470778	0.0502482	-0.444287	-4.95043	-1.4066	-3.43456	-2.58227	1.66037	-0.0920265	-2.34565	-0.164979	-1.44187	-1.17719	0.814812	-16.4867	3.1792	1.23228	0.0756912	7.01045	-0.851026
CFLO12408	0.117228	0.479643	0.241628	0.862038	-0.682722	1.57803	-0.140005	-0.387409	-0.0966034	1.47874	-1.50492	1.26068	-2.40737	-1.03462	1.36284	1.14913	0.266826	1.09434	1.08994	0.91942	-3.49389
CFLO12412	-1.75161	1.21423	-1.57993	0.224172	-0.269556	0.18083	0.735429	1.79453	1.22009	0.822663	0.17359	0.81437	-2.40737	-1.70758	0.594635	-1.41151	1.49931	-0.00426233	-0.60526	1.04392	-3.49389
CFLO12416	-0.355027	-1.26432	0.42601	1.09569	0.27546	0.568327	0.725726	2.24163	1.0667	0.68947	-0.892903	2.23984	-2.40737	-0.536571	0.356646	1.45317	1.44057	0.307502	-0.241052	-0.11409	-3.49389
CFLO12421	4.44122	-2.69073	-0.281088	-2.40126	-1.94546	0.394791	-2.20546	-3.05323	-1.13444	-0.0283813	-1.29779	1.06308	-1.44187	1.11589	1.14881	0.523657	0.596531	1.65341	1.57057	0.925428	0.754845
CFLO12423	-0.28547	0.154208	-0.781955	0.143509	0.901039	-1.51609	-0.929544	-0.241824	-1.11282	0.513755	1.81142	1.49384	0.800173	1.17559	-0.756334	-0.218694	-0.17896	-1.86695	-1.96904	-0.607433	1.76542
CFLO12424	-0.653812	0.754562	-0.273351	0.388717	-0.292462	-0.0444227	0.677083	-0.185522	0.546767	0.696513	0.193906	-0.476679	0.303292	-0.0555882	-1.93053	-1.00198	-1.69333	-1.94548	-1.45616	-1.4788	-0.106186
CFLO12425	3.53732	1.94262	-1.20138	-1.56914	1.17772	1.10768	-1.8604	-0.445292	-1.19754	-2.01582	1.0506	-0.00157717	-0.165441	-0.580185	0.678932	0.0591318	-0.0541262	0.724253	0.812943	0.640949	0.61782
CFLO12427	-0.239565	-0.473424	-1.10371	0.509017	-0.632305	0.272522	0.198879	0.876352	1.31228	0.262475	-1.10408	1.36838	-2.40737	-1.36967	-0.181985	1.04836	0.548396	0.129341	-0.079528	-0.482935	-3.49389
CFLO12456	0.102153	-2.64573	0.992386	1.11306	1.39027	-1.04881	0.296001	1.80994	0.872931	0.232498	0.048706	1.96907	-1.44187	0.254553	0.637163	0.608355	0.602052	0.514983	0.321163	0.422505	-0.516498
CFLO12532	-0.887661	0.650325	0.362414	1.20058	-0.681123	0.515335	-0.208171	0.841587	1.02169	0.837959	-0.806774	-0.606995	-0.165441	-0.55579	0.893513	0.781537	0.81224	0.517175	0.239501	0.603995	-0.486195
CFLO12533	-0.127731	0.0216582	1.15247	0.820428	0.430269	0.863323	1.32092	1.14214	0.504815	0.558738	-0.27657	-0.968409	0.800173	0.149726	-0.84007	-0.748767	-1.2587	-1.09232	-0.695098	-0.5137	0.0648245
CFLO12539	-0.281858	0.741396	-0.0496123	-0.165185	-1.19201	-0.66261	-0.406329	-0.525247	1.23809	-0.513306	-1.86542	-0.367094	0.303292	0.190307	1.41269	0.54001	0.869402	1.34581	1.12422	1.16504	-0.13195
CFLO12540	-0.410582	0.842658	0.447057	-0.0235438	-0.970071	-0.0640164	1.23382	-0.142732	0.740532	-0.16926	-1.13551	-0.890589	1.45494	0.873156	0.054409	-0.481882	-0.305425	-0.0534101	0.0616788	0.23668	-0.485253
CFLO12541	-0.606474	1.12897	0.148824	1.13069	0.769918	-0.747559	0.234263	0.340237	-0.698593	1.51979	0.0909167	-1.07799	0.93295	0.107948	0.471294	-0.198705	-1.2925	0.383205	0.934965	0.532234	0.671754
CFLO12542	-0.839374	-0.669104	-0.259276	-0.17009	-0.184175	-0.819627	0.511958	-0.588669	-0.494688	-0.186125	0.446166	0.0204688	1.36503	1.50831	0.291522	0.323915	0.134378	0.217035	0.181962	0.194132	-0.228991
CFLO12543	-0.578141	3.79261	0.632683	0.324188	1.25471	0.855296	0.975313	0.633287	1.38651	0.906008	-0.523487	0.388282	-1.44187	-0.987931	-3.61804	2.1005	2.3376	-1.97312	-3.06073	-4.02546	-0.0255931
CFLO12544	-0.366366	-0.14728	-1.00607	-0.534848	0.328954	-0.831275	0.504774	-0.0843024	0.339436	-0.185287	0.635429	0.441091	0.653396	1.14095	0.230203	-0.110537	-0.577564	0.0185024	0.249249	0.279057	0.363025
CFLO12545	0.254722	-0.071538	-0.354126	-0.322435	0.684553	-0.411446	-0.361464	0.455265	-1.30553	0.400893	0.989166	-0.831071	-0.476295	-1.04142	-0.162616	-0.363704	-0.453355	-0.236469	-0.07963	-0.00437254	1.31
CFLO12546	-0.575209	-0.272947	-0.601578	-0.607732	0.237911	-0.45812	1.22048	-0.307171	0.0850601	0.417959	-0.0816257	0.135522	1.26891	1.53512	-0.309044	-0.240165	-0.606914	-0.534167	-0.344188	-0.181454	0.118184
CFLO12548	0.0439867	1.90112	0.029121	0.215395	-1.35273	-0.520019	0.166381	-0.635726	0.666117	-0.637031	-0.966623	-0.667594	0.489313	-0.0220001	1.28759	0.0250203	-0.126722	1.12596	1.28219	1.21749	-0.305636
CFLO12550	-0.493638	1.0754	0.0825001	0.562327	-0.77623	-0.1521	0.521165	0.03125	1.1363	-0.0566409	-1.80553	-0.718911	0.303292	-0.332475	0.457149	0.525532	1.07466	0.50024	0.116034	0.282272	-0.736316
CFLO12554	-0.238787	0.261644	-0.402291	-0.609921	-0.206294	-0.587529	1.07961	0.000528664	0.314875	-0.829269	-0.372903	-0.0723206	1.83377	1.90502	0.0123208	-0.264479	-0.582534	-0.0320433	0.195873	0.126397	-0.19068
CFLO12561	-0.625794	0.504857	0.319687	0.103257	-1.29563	-1.33019	0.00862041	-0.453708	1.61081	-0.183839	-2.86129	-0.721713	0.489313	-0.183556	0.58859	-0.390764	0.169078	0.568713	0.553221	0.704158	-0.512653
CFLO12563	-0.872953	0.647616	0.363917	0.566408	0.844169	-1.77327	0.527875	1.08397	0.598712	0.0912185	0.84615	1.7557	-0.877049	0.573553	-0.247268	-0.636559	-0.572003	-0.0391137	0.183918	0.0056816	-0.2174
CFLO12566	-1.2901	1.03145	-0.948605	-0.116058	0.0268253	-0.259272	0.979161	1.03072	1.21191	0.447993	-1.02694	2.36766	-2.40737	-0.39154	0.469539	-0.430894	-0.460546	0.747015	1.00059	0.606558	-3.49389
CFLO12567	-0.618866	0.0323335	0.318784	0.123663	-0.946801	-0.707404	-0.280389	-0.191596	0.108341	-0.120207	-1.55903	-0.936799	0.93295	0.300234	0.0276041	-0.91269	-1.37964	-0.249984	0.275892	0.352539	0.716225
CFLO12568	-0.732888	0.289508	-0.279903	0.270738	-0.55486	-1.06731	0.742446	0.780621	0.587035	0.195127	-0.103911	-0.223028	0.489313	0.436283	-0.459757	-0.743065	-1.08689	-1.1251	-0.799463	-0.158336	0.360819
CFLO12569	-0.0399406	1.78915	0.713026	1.34255	0.378088	0.157782	0.405919	1.81893	1.16158	0.421801	-0.422259	-0.504193	-0.476295	-0.692814	-0.0653337	0.404326	-0.297284	-0.253192	-0.160298	-0.164358	0.0538186
CFLO12570	0.875972	0.629575	-0.172074	-1.20936	-0.503067	0.695919	-0.159061	-0.312715	-1.34149	-2.23074	-0.641623	-0.508821	0.0885466	-0.0488066	1.00435	0.0267671	0.183263	0.954167	0.969816	0.95389	0.147407
CFLO12577	-0.253764	0.69378	-0.215226	-0.262234	-1.37804	-0.147237	-0.0191949	-0.426729	0.441189	0.393555	-1.72749	-0.6569	1.89858	-0.8036	-0.361112	-0.544449	-0.448333	-0.474956	-0.342699	-0.130829	0.435009
CFLO12582	-0.644268	1.27868	2.32497	1.28115	-1.93475	-0.182786	-0.223511	-0.5012	1.42808	0.33134	-1.61414	-0.0067847	-0.476295	-0.413246	0.865966	0.77944	1.50552	0.560369	0.0095998	0.579098	-0.706364
CFLO12583	0.0332984	0.738942	0.0315491	0.378159	-0.177862	0.593907	0.609821	0.326372	0.729206	-0.436071	-1.29779	-0.210197	0.93295	0.935315	-0.139968	-0.111155	-0.134232	0.0449009	0.100886	-0.0657013	-0.297698
CFLO12585	-0.129713	0.611617	-0.0417219	-0.0813834	-0.535545	-0.82424	0.563567	-0.164354	0.638017	0.380285	-0.641623	-0.576047	1.16567	0.785795	-1.0278	-0.926745	-1.4494	-1.66678	-1.24795	-0.633072	0.131043
CFLO12587	3.46169	0.503719	-0.149521	-0.881039	0.23977	1.56967	-0.524862	-0.445817	-1.35292	-0.574032	0.713011	-0.679051	1.36503	0.858965	0.0888248	-0.797394	-0.324381	0.868632	1.07934	0.371922	0.136597
CFLO12589	-0.286835	0.401143	-0.0632255	-0.339971	-1.20501	0.0365241	0.499081	0.00165449	0.890836	0.691519	-1.04221	-0.937338	1.05417	0.372406	0.150968	0.158531	0.716916	0.260234	-0.00363239	0.117357	-0.112764
CFLO12591	2.30248	-0.905029	-1.4416	-2.26144	0.575051	1.27611	-1.98863	-1.19275	-1.27609	-2.90307	1.50779	0.30304	-0.476295	-0.645652	0.306691	-0.363704	-0.744094	-0.328294	-0.0639914	0.433038	1.92783
CFLO12592	2.24437	-0.306914	-1.06248	-2.08468	1.29866	0.145162	-2.49291	-1.34273	-1.27752	-1.69984	1.65416	0.331918	-0.877049	-0.531807	0.497168	-1.15346	-0.855604	0.290619	0.65861	0.868739	1.57994
CFLO12594	1.40386	-0.975187	-0.163872	-1.94668	-0.793208	1.73267	-0.871258	-1.11534	-1.15811	-1.28067	0.16338	-0.442884	1.7658	1.76916	0.632866	-0.126036	-0.40722	0.573893	0.789537	0.658707	-0.114108
CFLO12597	-0.261458	1.11121	0.644722	0.849285	-0.156178	0.739684	0.715144	0.318628	0.323983	-0.579486	-0.601723	-0.476679	0.93295	-0.522326	0.433625	-0.0537836	-0.191822	0.0797863	0.162111	0.449798	0.173604
CFLO12598	-0.583739	1.30145	0.489023	0.523027	-1.6925	-0.00623675	0.0200364	0.621474	1.24023	-0.161094	-1.33133	-0.635803	0.303292	-0.100478	0.603619	-0.165561	-0.46487	0.411266	0.634427	0.644447	-0.415334
CFLO12599	-1.96644	-0.924772	1.12256	1.31367	-1.02448	-1.8979	-0.92059	0.777545	1.12125	1.51507	-0.562349	-1.08237	-0.476295	-1.23068	-1.22857	-0.978431	-0.624313	-1.27077	-1.14288	-0.80691	-0.206334
CFLO12601	-0.713646	0.0415554	0.779542	0.522523	-0.514208	-0.14323	0.990404	0.940537	0.930007	0.54005	-1.15135	0.376356	0.303292	0.798875	0.571731	0.625465	0.232048	0.296584	0.230008	0.356108	-0.091404
CFLO12610	-0.605812	0.294766	0.0772203	-0.639344	-0.420297	0.594588	0.468689	0.948315	0.900756	0.00629698	-0.171782	0.0395335	-0.165441	-0.03534	-0.499351	-0.905694	0.160759	-0.815142	-0.957524	-0.142356	-0.728061
CFLO12612	0.787712	-1.2665	-1.34593	-1.46706	0.67171	0.591521	-1.44212	-1.14225	-1.27181	-1.40541	0.934359	1.38654	1.16567	-0.295765	-0.0790305	-0.799895	-1.14189	-0.344034	0.0777733	0.216168	1.32579
CFLO12613	-0.759106	0.206738	1.49471	0.691135	-0.726062	0.203538	0.642501	-0.378683	0.828756	1.21334	-1.05756	0.997795	0.0885466	1.00616	-0.0859666	0.197225	0.250432	-0.0948637	-0.205823	-0.116005	-0.107684
CFLO12614	-0.330175	2.10049	1.0232	-0.0070632	-1.68816	0.440678	-0.18965	-0.671998	1.30042	0.411625	-1.29779	-0.512135	0.303292	-0.118128	-0.974035	-0.640446	-0.738495	-1.32218	-1.15367	-0.675334	-0.595016
CFLO12620	-0.756559	0.298074	-0.0809149	0.973201	1.03783	-0.0808557	0.56663	1.35147	0.639228	0.189652	0.427499	0.27486	-0.165441	0.173057	-0.522875	-1.71586	-1.47307	-0.829526	-0.321757	0.100221	-0.36815
CFLO12621	-1.20697	1.17182	-0.68224	-0.0704472	-1.93181	-1.9817	-0.567376	-1.07247	1.22332	0.46446	-1.19937	-1.11157	-0.476295	-1.24634	-3.94708	-4.92669	-1.16747	-1.14692	-0.791228	-4.33752	0.2162
CFLO12623	-0.271248	1.54178	0.0380158	0.379457	0.213566	-0.226552	0.116673	0.861472	0.822579	-0.063928	-0.764623	0.172488	-0.165441	0.0172823	0.282725	-1.06568	-1.35759	0.384042	0.96194	0.640371	-0.481072
CFLO12624	-0.902272	-3.75171	2.70988	2.91518	3.44038	-0.239164	0.429461	3.43921	-0.934703	0.824259	1.96642	-1.68769	-1.44187	-2.27682	0.206263	-2.35787	-2.67593	-0.606382	0.403727	0.992214	-0.689532
CFLO12625	-0.238047	0.326044	-0.35846	-0.445895	-1.15174	-0.312542	-0.0840608	0.144263	0.869698	-0.103531	-1.19937	-0.0376016	0.303292	0.389889	-0.559491	-0.354754	0.598954	-0.261257	-0.526952	-0.378434	-0.668535
CFLO12631	-0.353977	0.785716	-0.206157	-0.673835	-1.47113	-0.628357	-0.126435	-0.964336	0.829285	0.308096	-1.34824	0.0972582	0.653396	1.12035	0.124532	-0.517742	-0.792573	-0.216153	0.0782022	0.313758	-0.147359
CFLO12632	-0.394593	0.802317	-0.222217	0.207394	-0.959341	1.43122	0.38628	0.108063	0.986249	0.392729	-1.74681	0.126226	0.489313	0.716548	0.0154006	0.0279309	0.264522	0.215545	0.128294	0.0337446	-0.455539
CFLO12633	0.286105	0.387566	-1.103	0.0845904	1.18542	0.0312143	0.110255	-0.564265	-1.13998	-0.462362	0.796915	-0.641151	1.05417	0.426641	-0.748416	-1.657	-1.85458	-0.938244	-0.288527	-0.13114	0.882884
CFLO12634	1.92571	0.899923	-1.53458	0.279343	0.911204	0.83873	-1.74489	-1.02515	-1.1865	-0.860463	1.54667	0.320424	-1.44187	-1.16971	0.697711	-0.234941	-0.865137	0.247329	0.61499	0.754622	2.19865
CFLO12635	-0.304766	0.00440536	0.17021	-0.0244452	-0.717719	-0.00248501	0.914394	0.490559	0.389633	0.0240201	-1.59566	0.70497	1.36503	2.05145	0.543364	-0.087178	-0.157917	0.580757	0.697272	0.56278	-0.389511
CFLO12636	0.836505	-0.300219	-0.206998	-1.11321	-1.28866	-0.545514	-0.464513	-0.924434	0.340668	-0.226407	-0.695666	1.62681	0.653396	2.0946	0.0154006	0.183131	0.0537541	-0.38086	-0.440179	-0.0169381	-0.326927
CFLO12638	0.372891	1.14174	-0.678079	0.207033	0.93143	0.285918	-0.958883	-0.732461	-1.16624	-1.19356	0.492327	-0.686731	-0.476295	-1.55281	0.174046	-0.659978	-1.06802	0.0425303	0.471767	0.406404	1.42059
CFLO12639	-1.17939	-0.788543	-1.00569	-0.0799581	1.08032	-1.06241	0.361911	0.544237	0.532887	0.232428	0.183766	0.892977	0.0885466	1.34095	-0.995114	-0.203204	0.0868125	-1.56319	-1.74367	-0.837254	0.269722
CFLO12640	-0.0404066	1.04116	-0.714568	-0.470055	-1.972	-0.967572	-0.718322	-1.34397	1.00682	0.602739	-1.92653	-0.506968	0.800173	0.469523	1.09619	0.326471	1.11657	1.31663	0.993283	0.941093	-0.162559
CFLO12642	-0.184481	0.925283	-0.11387	-0.218866	-0.26546	-0.563586	1.00842	0.0251896	0.892981	-0.625446	-1.4871	0.281063	1.05417	1.41631	-0.230448	-0.522911	-0.938867	-0.553636	-0.232936	-0.015721	-0.20474
CFLO12643	0.47482	0.467124	-0.253439	-0.319027	-1.40411	0.271141	-0.495569	-1.29323	0.0318169	-1.17047	-1.31451	0.0658065	2.46344	2.62562	0.291522	-0.381013	-0.136272	0.0973337	0.159114	0.424578	0.200697
CFLO12645	0.313764	-1.54697	-0.647445	-0.996988	-0.295863	0.0759802	0.651529	-0.497443	-1.07993	-0.401315	0.254039	-0.305911	0.303292	0.743881	-3.94708	-0.178252	-1.22532	-2.47516	-2.21946	-4.33752	-0.038046
CFLO12648	-0.120363	1.14637	0.233123	-0.129855	-1.14892	-0.552367	0.561432	-0.589656	1.08681	-0.432535	-1.59566	-0.478285	1.53939	1.37232	0.554514	-0.0339773	0.497567	0.513152	0.360951	0.555745	-0.234591
CFLO12651	-0.2582	0.502154	-0.389262	-0.11011	-0.134241	-0.715221	-0.640844	-0.713891	-1.12569	-0.418307	-0.27657	0.210592	1.16567	1.00776	0.641438	-1.1779	-1.02463	0.458124	0.909832	1.01096	1.02292
CFLO12653	-0.139638	0.420357	0.817099	1.33162	-4.9837	-2.31123	-2.04524	-0.195692	1.07906	-0.589961	-2.54136	-0.131053	-0.877049	-1.36111	0.58097	0.370494	0.242916	0.849342	0.831087	0.448058	-0.530145
CFLO12654	-0.835992	0.211856	-0.4777	-0.488745	-0.592825	-0.618915	0.974984	0.294046	1.16844	0.372904	-0.878375	-0.0651159	0.0885466	0.155595	-0.644993	0.412214	-0.253745	-1.04421	-1.04276	-0.708138	-0.755526
CFLO12656	-0.266486	1.90384	1.75569	1.56681	-1.84541	-1.18786	-1.43574	-0.313588	0.98188	0.206123	-0.160363	-0.884832	-0.877049	-1.57249	0.977556	3.11896	2.98023	1.08561	-0.00521962	-0.081778	0.184102
CFLO12658	-1.13297	0.758875	-0.522254	-0.482473	-2.06358	-0.546417	-0.280322	-1.45056	1.14343	-0.289049	-2.36942	-0.467603	0.0885466	-0.217439	0.24886	-0.0749784	0.540486	0.390296	0.209268	0.284801	-0.137626
CFLO12659	-0.248915	-0.443577	0.399671	0.885625	-0.161375	-0.902089	0.200499	0.715795	0.609261	0.74026	-0.820958	-0.696654	0.303292	-0.136002	-2.36794	0.26118	-0.208807	-4.54599	-4.7652	-2.31304	0.253351
CFLO12660	-0.747885	0.284166	1.7874	0.815114	-0.672761	1.96166	0.620182	1.23172	0.829814	0.242138	-0.709331	-1.22651	-0.877049	-1.77455	-0.193832	-0.984748	-0.0879846	-0.39376	-0.397714	0.169383	0.452027
CFLO12661	-0.707541	-0.733411	-1.34545	0.232495	0.565084	-0.971238	0.0241973	1.64974	1.19906	0.125219	-0.907502	0.664719	-1.44187	-0.655997	0.599139	0.911897	0.531163	0.345217	0.163645	0.287949	-0.668535
CFLO12662	-0.00662003	1.00236	0.327006	-0.538013	-2.28648	-1.81342	-0.619879	-1.51829	0.573174	-0.519713	-1.10408	3.26335	-0.877049	1.8007	1.15412	1.24908	0.90134	1.10938	0.852398	0.693006	-0.178443
CFLO12663	0.483171	1.4948	0.854805	1.50426	-1.29287	0.284357	-0.696281	0.273291	1.10693	0.217321	-2.16197	-0.749414	-0.476295	-1.17719	0.512305	0.568696	0.528976	0.932939	0.808165	0.319435	-0.107122
CFLO12667	-1.11896	-1.29106	-0.022121	0.334449	-0.829262	-0.796627	-0.625833	0.424746	0.500306	-0.157548	-1.01174	2.12362	-0.476295	1.31792	0.392193	0.325449	1.16505	0.259759	-0.183217	0.287272	-0.372426
CFLO12669	-0.310412	0.0881722	-0.881171	-0.30076	-0.696106	-1.37885	0.14529	-0.880363	-0.395949	-0.491464	-0.422259	0.122194	1.61902	1.68412	0.0689267	0.0722936	0.138064	0.137989	0.0939444	0.0691242	0.323808
CFLO12670	-0.585414	0.394086	0.670198	0.569719	-0.0611027	-0.220994	0.637077	0.986408	0.772663	-0.162735	-0.792658	-0.0067847	0.489313	0.412055	0.0944215	0.0027792	-1.00214	-0.262067	0.111692	0.115581	1.09863
CFLO12673	-0.379467	0.388392	-0.374335	0.324609	0.893847	-0.802424	0.0250472	-0.057002	-1.09305	-0.0526536	0.70449	-0.139689	1.16567	1.17417	-0.797122	-0.591185	-1.33312	-1.03523	-0.602914	-0.524564	0.75638
CFLO12678	-1.39204	0.343942	0.0700206	0.497112	-0.77919	-1.39733	-0.507556	-0.645082	0.169751	0.0908922	-0.0705449	1.20597	-0.877049	0.15852	1.17648	-0.173802	0.725523	1.0386	0.845246	1.17941	0.142146
CFLO12679	0.0194895	0.641435	-0.905402	-0.716852	0.740224	0.424615	-0.394159	-0.511998	-1.11388	0.08137	0.878528	-0.345254	0.93295	0.229759	-0.894799	0.0910472	0.169761	-0.242806	-0.33547	-0.838228	1.15388
CFLO12680	0.055703	0.31988	0.803237	0.400703	-0.341298	0.115711	1.05767	0.296017	0.476223	-0.184001	-1.07299	-0.736169	1.05417	0.251819	1.63814	0.345803	-0.918447	1.2457	1.73055	1.43787	0.0521047
CFLO12681	-0.731682	1.86598	1.06997	0.921616	-2.21223	0.284134	-0.314012	-0.278137	1.08037	-0.712837	-2.39339	0.577345	-0.877049	-0.283737	0.663865	0.477239	0.652564	0.75563	0.564486	0.49019	-0.0481896
CFLO12682	-0.248108	0.234316	0.345019	-0.642333	-0.357472	1.07161	1.13578	-0.193352	0.474869	-0.923258	-0.562349	-0.263775	1.53939	1.38959	-0.0824912	-0.472461	-0.507913	0.1919	0.411327	0.10593	0.0652097
CFLO12683	1.24405	-0.713397	-0.727717	-1.82003	0.0559481	0.464573	-0.857357	-1.2053	-1.22161	-0.851337	0.600291	-1.44193	0.0885466	-0.625184	-1.00586	0.0162666	-1.53048	-0.936626	-0.416163	-0.918564	1.34488
CFLO12687	1.03046	-0.594739	-0.0358061	-0.672517	0.279877	1.01499	0.89172	0.0346107	0.724203	-0.642482	-0.981588	-0.236194	0.653396	0.369891	-3.94708	0.442043	-0.10432	-2.73297	-2.93347	-4.33752	0.7552
CFLO12700	0.155706	1.50482	1.09569	0.587717	-0.322042	1.76025	0.736466	0.0739416	-0.237199	-0.167095	-0.641623	-0.45258	0.653396	0.0896598	0.830725	-0.367155	-0.325202	0.985846	1.20812	0.921517	0.00390937
CFLO12701	0.0692053	-0.934588	-1.25124	-0.488278	0.226128	-0.0383294	0.381364	-0.672954	-1.17449	-0.0597717	0.687374	0.0563815	1.61902	1.78317	-0.390988	-0.559421	-0.866646	-0.810868	-0.543381	-0.153891	0.565221
CFLO12706	2.40282	-1.37339	-1.35723	-1.63444	0.689092	0.745831	-2.17873	-1.35672	-1.22551	-1.03969	1.05819	1.24036	-1.44187	-0.324235	-0.238815	-0.975729	-0.31741	-0.168611	-0.0596631	0.124394	-0.0014063
CFLO12711	0.64284	0.654899	1.54363	-0.13955	-0.371543	1.54703	0.597452	-0.555	-1.08695	-0.889153	-0.497857	-0.614574	0.303292	-0.0830437	0.719946	0.0522348	-0.0117889	0.705473	0.775421	0.681324	-0.300242
CFLO12713	-1.51009	-2.97304	-1.62035	0.841467	2.18071	-2.24207	-1.36421	1.98997	0.188286	-0.0364277	1.96082	0.761422	-2.40737	-0.0899915	0.778426	-0.758574	0.644957	1.26507	1.12561	1.00104	-3.49389
CFLO12716	-0.845026	0.742017	2.61661	2.47957	0.974882	-0.363677	0.681613	2.47384	1.10418	0.480778	-0.750704	-0.301496	-0.476295	-0.892771	-0.103571	-0.211581	1.29888	0.487908	0.0129078	0.00104549	-0.520109
CFLO12717	-0.997296	-0.440406	-0.622566	-0.831067	-1.10589	-0.666777	0.876348	-0.869971	0.592109	-0.0580795	-0.981588	0.00933556	1.69434	1.84496	-0.34179	-0.537743	-0.729242	-0.855965	-0.647537	-0.114946	-0.343547
CFLO12719	0.0536961	0.284161	-0.872624	0.542012	0.876111	-0.197125	-0.136891	-0.572691	-1.18893	0.627089	0.70449	0.213424	0.303292	0.603757	-0.631238	0.736245	0.133802	-1.25049	-1.4218	-0.800498	0.375226
CFLO12720	-0.069415	0.997942	-0.210791	-0.478771	-0.738349	-0.739205	0.838729	-0.311367	0.445082	-0.104307	-0.792658	-0.406152	0.93295	0.89418	-0.885418	0.0401149	-0.744094	-0.401209	-0.143835	-0.812876	-0.127388
CFLO12721	0.0958982	0.763847	0.9119	-0.0523606	-0.406285	1.03311	0.949972	-0.155906	-0.755213	-0.133916	-0.422259	-0.383654	-1.44187	-0.775081	0.925181	0.228892	0.272634	0.992374	0.975899	0.814208	-0.628541
CFLO12724	-1.11221	-1.00739	1.74503	0.54155	0.470097	-0.819701	1.22959	0.662852	0.408158	0.68915	-0.0705449	0.962219	0.0885466	0.991619	-0.963697	-0.103135	0.432073	-1.23281	-1.52077	-0.840095	-0.22617
CFLO12728	0.3446	-0.770126	0.21294	0.106048	-0.209132	-0.176918	-0.196372	-0.20941	-1.19383	0.823626	0.342027	0.848409	0.93295	1.53954	1.36284	-0.0327824	0.525692	1.42198	1.34531	1.30628	0.495142
CFLO12731	0.236352	1.45968	0.464233	0.000507817	-0.597801	0.181851	1.67905	0.0679311	0.896753	0.895309	-1.50492	-0.206245	1.26891	1.22464	0.20383	0.547911	-0.115814	0.115122	0.170413	0.0393703	-0.203639
CFLO12732	0.54302	0.795622	0.855556	0.0181199	-0.617242	0.961032	-0.310004	-0.747942	-1.57416	0.191302	-0.936917	-0.863129	0.800173	-0.0658218	0.980368	-0.569206	0.548988	0.916103	0.781711	1.12671	0.363853
CFLO12733	-0.202408	-0.0735329	-1.07509	-0.383189	0.467581	-0.00997636	-0.906495	-0.76711	-1.21389	-0.424356	0.380317	-1.47384	0.0885466	-1.36111	-0.136254	-2.1032	-2.7431	-0.429658	0.624448	0.589069	0.67796
CFLO12734	-0.189143	0.535847	0.782419	0.365957	-0.200476	-0.245036	1.56566	0.660429	0.864248	0.49746	-1.39956	-0.388838	0.800173	0.60589	-0.058571	0.4063	0.00411284	-0.48407	-0.533253	-0.158701	-0.378172
CFLO12735	-1.34473	-1.08876	-1.31701	-0.33489	0.224192	-2.14497	-0.0307989	1.37964	0.667821	0.479731	0.408716	0.0395335	-0.877049	-0.769446	-0.166453	-1.41587	-1.60149	-0.967843	-0.422019	0.33593	0.197197
CFLO12737	-0.143112	0.863419	-0.957014	-0.457217	0.108846	0.0209624	-0.212197	-0.811691	-0.689301	0.00309076	-0.229543	-0.170698	-0.476295	-0.489635	-0.411533	0.00336726	-0.121897	-0.961188	-1.00453	-0.356668	0.011896
CFLO12738	-0.385289	0.109821	0.4652	0.350204	-0.376571	0.269394	0.582169	0.637543	0.795671	0.226445	-1.23181	0.57236	0.0885466	0.652021	0.628545	-0.769246	0.665823	1.00972	0.8375	0.865181	-0.334958
CFLO12739	-0.600238	0.201854	-0.666453	-0.947962	-1.27285	-0.402464	0.0735748	-0.898273	0.402376	0.0558202	-0.723058	0.850733	0.93295	1.33586	0.485196	-0.50084	0.699994	0.877253	0.678717	0.644008	-0.292013
CFLO12741	-0.394913	-0.888552	-0.0368882	-0.889096	-1.96238	-0.103489	0.323149	-0.572565	0.691621	-0.672641	-1.10408	-0.759502	1.96051	1.49358	0.418803	0.527405	0.383689	0.0269796	-0.125731	0.246009	-0.30204
CFLO12743	-0.279759	-0.829845	-0.883412	-1.06401	-0.277127	0.106992	-0.0384591	-0.865169	-0.256691	-0.454404	-0.217902	3.53801	-0.877049	0.649956	1.78714	1.00465	0.729585	2.08051	1.98537	1.36044	0.548334
CFLO12744	-0.322615	1.136	0.237553	0.39388	-0.695613	-0.289283	0.576899	-0.627862	0.564578	1.10296	-0.792658	-0.843187	0.653396	0.302876	0.51397	-0.143519	-0.145472	0.690307	0.812315	0.553875	0.0778799
CFLO12745	-0.196661	0.44305	0.359714	0.848861	0.03416	0.475695	0.722618	0.457104	0.499011	0.344026	-0.549339	-0.582171	0.489313	0.137915	0.300225	-0.390066	-0.351341	0.502466	0.688912	0.43564	-0.22753
CFLO12746	0.683215	1.30321	-0.0151719	0.587884	0.577663	1.27847	-1.2379	-0.345687	-1.26897	0.225907	1.00464	-1.13131	-0.476295	-1.30256	-0.673222	-1.47103	-0.53014	-1.12314	-1.01902	-0.121064	0.77026
CFLO12747	0.138003	-0.293245	-0.264695	-0.228314	-0.413643	-0.150341	1.08795	-0.843911	-1.13776	0.443675	0.0166521	-0.24381	0.489313	0.409609	0.384427	-0.114247	0.0278494	-0.0928168	-0.114659	0.423802	0.0887232
CFLO12753	1.79693	-0.527355	-0.321987	-2.26245	0.147987	1.95049	-1.18995	-0.662424	-1.15927	-1.74	0.214085	-0.481234	0.0885466	-0.157752	0.239585	-0.635782	-0.643059	-0.0365367	0.215155	0.459541	0.0844822
CFLO12754	0.162913	0.847524	-0.26815	0.406952	0.0488526	0.610589	0.218674	-0.63061	-1.12786	0.923336	0.322697	-0.388838	0.800173	0.52023	0.543364	-0.367846	-1.15456	0.408822	0.907814	0.6546	0.496727
CFLO12755	0.167501	1.50085	0.949861	0.673971	-0.576496	0.872489	0.56139	-0.372152	0.425822	1.57075	-0.723058	-0.762762	0.653396	0.164353	0.486917	-0.685225	-0.467901	0.382367	0.603979	0.705944	0.0371245
CFLO12760	3.11146	-0.158006	-1.30944	-1.58873	1.2154	0.927595	-2.13899	-0.956082	-1.24006	-1.14685	0.84615	1.30061	-1.44187	-0.299797	-0.611033	-1.53672	-1.42698	-0.91109	-0.429507	-0.0411304	2.1761
CFLO12762	3.66029	-0.976054	-1.18392	-0.412992	2.50464	0.525263	-2.66894	-1.20818	-1.27896	-1.51316	0.492327	2.12669	-2.40737	-0.666419	-0.953489	-0.381013	-1.77239	-1.16718	-0.57223	-0.740252	-3.49389
CFLO12765	0.690114	-1.24546	-1.48557	-1.40463	0.59656	0.272607	-1.45463	-1.28756	-1.27896	-1.41618	1.18436	-0.183345	0.800173	0.728327	-1.55762	-1.62335	-1.99252	-1.66678	-1.03201	-0.91352	1.18191
CFLO12774	-0.327589	0.928278	1.15831	1.7974	0.67541	0.148413	0.86011	1.34432	0.762196	3.44037	0.283657	-1.18167	-0.476295	-1.24634	0.594635	-0.0628432	0.175215	1.06145	1.09059	0.602491	0.894377
CFLO12775	-0.961485	0.0813054	-0.289639	0.475154	-0.194691	0.234374	1.38275	0.973224	1.12359	0.392035	-0.523487	-0.704782	0.0885466	-0.365925	-1.42041	-1.3482	-0.576661	-1.03881	-0.908325	-0.870399	-0.474726
CFLO12777	-0.186457	0.794753	-0.601142	0.0273019	0.058571	0.354057	-0.508001	-0.181306	-1.24817	0.923765	0.027375	-0.83945	-0.476295	-1.06894	0.364681	-0.0646594	-0.167449	0.284617	0.376687	0.389215	-0.632861
CFLO12778	0.118834	-1.1575	-0.844231	-1.08492	0.328054	-1.00032	0.254932	-0.65007	-0.997727	0.0274609	1.05819	0.710164	2.28343	2.61946	0.282725	1.3208	1.04204	0.304784	-0.0848119	-0.13957	0.0380799
CFLO12780	-0.0410177	0.378205	-0.0163574	-0.32009	-1.11443	0.172661	0.421879	-0.607791	0.916904	0.193623	-0.409843	-0.854447	0.653396	0.0108103	1.14653	0.833752	0.705771	1.06019	0.876801	0.821836	-0.611031
CFLO12785	-0.0294488	1.48826	0.708739	0.770851	0.519531	1.69006	1.52189	1.49448	0.636845	0.644302	-0.324348	-0.582171	-0.476295	-1.03462	1.30972	0.371496	1.33913	1.55739	1.16795	1.12462	0.0165243
CFLO12787	-1.13084	-0.402289	1.16235	1.41992	1.03518	0.520396	0.163593	0.56133	-0.794379	0.721818	1.19886	-0.136662	-0.476295	-1.31904	0.858386	0.690915	1.08962	1.38562	1.07965	0.601013	0.742427
CFLO12789	1.55454	0.173008	-1.02399	-0.610686	1.57933	0.594161	-1.08266	-0.682073	-1.29061	-1.93636	1.73382	-0.0615247	0.0885466	0.137915	-0.687714	-0.919707	-1.06026	-0.475964	-0.0993719	-0.314604	0.081995
CFLO12790	-0.568338	0.895503	-0.718837	0.572693	0.964362	-0.925862	0.109529	-0.667649	-1.14446	-0.289139	1.20609	0.219073	1.16567	1.49813	0.342391	-0.329471	-0.109745	0.210561	0.2725	0.455071	0.325162
CFLO12792	-0.496237	0.503501	0.323458	0.51602	0.0327711	-0.721991	0.890278	0.268407	1.10269	0.488661	-0.682063	-0.298852	0.303292	0.16726	-0.0386147	-0.164928	-0.0344081	0.171315	0.199394	0.0463875	-0.69072
CFLO12794	-0.824818	0.724002	0.836918	0.450073	-0.802672	-0.307514	0.734189	0.365759	0.686409	-0.0881158	-0.562349	-0.911471	0.800173	0.140877	0.378554	0.0893487	0.230714	0.291999	0.22552	0.351767	-0.339012
CFLO12797	-2.28312	-0.906136	-1.15914	0.642887	0.647258	-0.917635	0.0676926	2.27604	1.04569	0.0600925	-0.0266284	1.23524	-1.44187	-0.344927	0.262576	-0.250648	0.427532	0.0700279	-0.0961402	0.355001	-0.615758
CFLO12799	-0.770983	-0.385373	-1.14833	0.0889594	0.895643	-0.943754	0.320684	-0.44933	-1.08999	-0.321619	0.78863	1.01014	0.653396	1.58405	0.708251	-0.0574032	-0.625232	0.646544	0.956421	0.706326	0.0437821
CFLO12801	-0.210057	1.3212	0.14326	1.22723	1.26211	-0.0301096	0.194148	-0.199987	-1.21135	-0.794504	1.475	-1.29057	0.0885466	-0.86242	-0.904291	-1.60316	-0.437174	-1.39438	-1.3522	-0.295845	0.669075
CFLO12803	-0.369772	1.57728	-0.749756	0.151226	0.0648276	1.37553	1.15089	0.306851	0.162156	-0.52636	0.591442	-0.283072	0.0885466	-0.0220001	0.9151	-0.0173048	1.02103	1.14552	0.844084	0.885411	-0.496309
CFLO12805	-0.0424089	1.15368	1.9244	1.07396	0.802558	2.26572	1.74451	2.47247	1.06725	1.45192	0.132539	-0.0868196	-2.40737	-2.41354	-3.61804	1.14484	1.00684	-1.82591	-2.38969	-3.90408	-3.49389
CFLO12807	-0.0842012	0.069053	-0.114126	0.484432	0.214799	-0.256353	0.618284	0.506153	0.470672	-0.398107	0.695944	-0.57625	0.93295	0.488172	-0.318266	0.244828	-0.363535	-0.420082	-0.316503	-0.348235	-0.0703064
CFLO12810	-1.56745	0.591501	1.60785	1.26681	2.36067	-1.22721	-0.362613	1.39599	0.432156	-0.265968	2.02733	0.57236	-0.877049	-0.453174	-1.74945	0.92965	1.18224	-0.986383	-1.54984	-1.91633	0.35182
CFLO12811	-0.486902	0.834455	1.67011	1.96063	0.286943	0.0389103	0.959924	1.57082	0.775362	3.3823	-0.0816257	-0.223028	-0.877049	-1.02786	0.859474	0.12085	-0.28121	1.19416	1.41881	0.788521	-0.17374
CFLO12813	0.651108	1.61927	0.417072	0.0531824	-1.27462	-0.0218864	-0.882684	-1.17226	-0.604643	-1.48574	-1.86542	-0.326366	1.05417	-0.263913	0.562385	-0.191654	-0.442605	0.459286	0.678129	0.614644	-0.399117
CFLO12816	-0.84055	-1.22704	1.17954	0.685359	0.577345	0.120595	-0.931816	0.931751	0.0472153	0.316347	1.11823	0.539608	-1.44187	-1.39568	1.46276	0.848048	0.798161	1.68483	1.52424	1.11069	0.347757
CFLO12817	1.15984	0.537714	-0.225874	-1.46948	-0.230699	0.80408	-0.53897	-0.451624	-1.21135	-2.89459	0.862383	-0.0248415	0.653396	0.382423	1.1241	1.5521	0.578728	1.17145	1.04956	0.566043	0.925342
CFLO12818	-0.102021	0.774056	1.44345	0.792485	-0.503273	-0.152916	0.126454	1.05872	1.18679	0.969565	-0.723058	-0.153597	-0.165441	-0.522326	0.918138	0.830471	1.22419	1.00242	0.606028	0.610857	1.13069
CFLO12821	0.216347	1.11866	1.87412	0.842241	-0.217031	1.23218	1.35815	0.321373	0.235991	1.79863	-0.312332	-0.800685	0.0885466	-0.541351	-0.281991	0.486789	0.583019	0.258333	0.0478063	-0.393232	0.383151
CFLO12823	0.233328	0.814577	-1.11688	-0.423586	0.27619	0.860013	0.590894	0.00881878	0.948319	0.00844405	-0.148987	-0.604056	-0.476295	-1.01442	-1.17353	-0.439433	0.272305	-0.0326839	-0.14652	-0.929433	1.52989
CFLO12827	0.823038	-2.34295	-1.41673	-2.24982	0.502575	0.395982	-1.93165	-1.45461	-1.25226	-1.71295	1.45516	3.01671	-0.877049	1.5004	0.814812	0.743927	0.946884	0.769541	0.46196	0.543204	1.02353
CFLO12830	0.607551	0.0878662	-1.20992	-0.668344	1.28164	0.236582	-0.783301	-0.908426	-1.25364	0.276056	1.40832	-0.00157717	-0.476295	-0.508223	0.789158	0.36899	0.0889238	0.530587	0.543532	0.64201	1.22819
CFLO12834	-0.839634	-0.314187	-0.148027	0.369732	0.688289	-1.85129	1.06709	0.272946	-0.11308	0.63517	0.483152	1.39039	0.653396	1.91436	-2.25958	-0.135385	-0.332605	-3.19202	-3.3367	-2.08148	-0.0939199
CFLO12835	-0.731443	0.911427	0.982394	1.58938	0.648921	-0.2344	0.0565506	1.48216	1.25633	0.366885	-1.10408	-0.936153	-0.165441	-0.769446	0.350568	0.854554	0.380643	0.132052	-0.00952093	0.0756878	-0.0952966
CFLO12836	-1.01755	0.698463	-1.03428	-0.785824	0.173125	-0.727174	0.919636	0.14785	0.616572	0.0423536	0.0380595	0.173564	0.303292	0.597339	-0.638086	-0.679679	-1.33711	-0.769123	-0.30988	-0.346244	-0.358286
CFLO12837	1.08618	-0.204467	-0.501554	-1.22677	-0.796015	1.23617	-0.30351	-0.93512	-1.20755	-1.11741	0.17359	-0.421447	1.61902	0.193162	0.61103	-0.537743	-0.527629	0.608404	0.875552	0.773122	0.102757
CFLO12839	0.0057147	2.37067	1.32499	-0.760131	-1.28585	0.342018	0.145272	-0.664124	1.35899	0.533514	-1.67028	-1.08237	-0.476295	-1.25424	-0.27317	-0.214812	-0.605546	0.0962111	0.345561	-0.156212	-0.721161
CFLO12840	-1.4515	-1.34778	2.15275	1.37205	1.40012	-0.633423	0.482585	1.49291	0.531159	0.81934	0.408716	0.243809	-0.877049	-0.575273	-0.764329	-2.31395	-2.46108	-1.7158	-0.899241	0.0685088	0.318554
CFLO12842	-0.890761	-1.52793	-0.799668	-0.281791	-0.172067	-0.643417	0.850097	0.266138	-0.719715	-0.307735	0.950121	-0.313887	-0.476295	0.826505	-0.651958	0.0694387	0.0722228	-0.808028	-0.914505	-0.603222	0.167414
CFLO12843	-2.34612	-6.51663	0.7277	1.57548	1.52944	-1.04061	-0.869457	2.89886	-1.12136	-0.406798	0.973609	0.853053	-2.40737	-1.68594	1.27986	-0.521433	1.10112	1.49586	1.19583	1.38924	-3.49389
CFLO12844	-0.0801186	0.419882	0.397553	0.273016	0.23498	-0.550233	1.26438	0.637698	0.923335	-0.000470843	-0.951733	-0.459393	0.93295	0.690687	-1.38512	-0.582064	-0.65341	-1.16106	-1.01141	-1.08472	-0.421026
CFLO12845	-0.810007	1.9385	2.18576	0.758497	-2.1234	0.146008	-0.226957	0.0334768	1.15422	0.574052	-1.90602	-0.223028	-1.44187	-1.30256	0.750334	2.02806	1.10858	1.0313	0.683928	0.0636746	-0.204144
CFLO12846	-1.05126	-0.272885	-0.775975	0.241573	0.613048	-1.17859	0.524969	-0.45375	-0.213729	0.231956	-0.288443	1.21117	0.0885466	1.18978	0.319471	-0.178252	0.444316	0.179085	0.0165093	0.384288	0.39334
CFLO12848	-0.183339	0.334626	1.21836	1.12955	1.49337	1.26939	0.692213	0.785199	-1.18166	0.734784	0.591442	-0.362217	0.0885466	-0.179841	0.726371	-0.102519	-1.05612	0.619641	1.09946	0.73793	0.648737
CFLO12851	-0.667076	-1.01372	-1.02289	-0.222817	-0.0953022	-0.506623	0.972178	-0.360743	-0.194725	1.37657	0.204013	0.322894	0.303292	0.692693	-0.33703	0.0510832	-0.0879846	-0.191716	-0.176624	-0.302599	0.336331
CFLO12853	1.71896	-1.32978	-0.843818	-1.99474	0.291456	0.709594	-1.3365	-1.20396	-1.22813	-1.91237	0.678779	-0.187359	1.69434	1.51281	-0.286437	-0.438008	-0.758545	-0.224697	0.0552416	-0.0957573	0.419229
CFLO12854	-0.220884	-0.772637	2.78877	1.84372	0.517248	1.3432	1.10764	2.28259	1.15551	2.60359	0.862383	-1.74316	-0.165441	-1.48598	-3.94708	0.0910472	1.77492	-1.60076	-2.44728	-4.33752	-0.27251
CFLO12855	-0.211389	0.588869	0.494695	0.10577	-1.21713	-0.416965	0.480575	-0.335431	0.854274	0.531909	-1.68923	-0.931425	1.61902	0.925143	0.712168	0.998178	0.87884	1.0185	0.761851	0.364737	-0.419582
CFLO12856	0.482724	0.371055	4.14916	2.31964	0.632954	1.46485	2.17693	3.12495	1.06064	1.42505	-0.217902	-0.258806	-1.44187	-1.60254	1.0773	1.12037	1.51242	0.953466	0.437104	0.663806	0.15706
CFLO12857	-0.217796	0.425884	0.42652	-0.302967	-0.654644	-0.230813	0.318519	-0.222961	0.411978	-0.178393	-0.736849	0.442884	1.05417	1.5329	0.766331	-0.0598194	-0.0817284	0.975171	1.09893	0.761095	-0.536448
CFLO12858	-0.211023	1.43265	-0.000351032	0.0314815	-0.143575	2.38722	0.534819	0.892875	0.899519	0.0273073	-0.171782	0.631257	-0.877049	-0.324235	0.862726	0.43864	0.586233	0.713566	0.544957	0.687567	0.314269
CFLO12859	1.16124	-0.0546601	-0.171107	-1.61044	-0.159893	0.816554	-0.819976	-0.718916	-1.22813	-0.000188088	0.183766	-0.540217	1.26891	0.515694	0.79506	1.03263	0.709584	0.976997	0.784136	0.430456	1.02902
CFLO12860	-0.206083	0.44005	-0.282537	0.645973	-0.682597	1.36089	-0.145564	0.857635	1.25299	-0.326167	-1.50492	-0.285518	-0.165441	0.0896598	0.756524	0.0121701	0.214543	0.761616	0.746337	0.728425	-0.416867
CFLO12866	-0.54475	1.15057	1.29172	0.266176	-0.23732	-0.00708706	0.315167	-0.227824	-0.475077	-0.885432	-0.588541	-0.951211	0.653396	-0.0761298	0.317355	-0.0268172	-0.0102067	0.263552	0.290721	0.332806	-0.547633
CFLO12868	-0.734422	0.714079	-0.2183	0.199713	-0.806059	-0.719764	0.698952	-0.108225	0.904167	-0.216169	-0.835209	-0.727075	0.93295	0.478878	0.00922933	-0.457324	-1.1015	-0.0455862	0.388606	0.186532	-0.482349
CFLO12869	-0.696212	0.937877	0.548024	0.180168	-1.26279	0.331137	0.372852	0.524944	0.980016	0.503537	-0.641623	-0.993915	-0.165441	-0.874483	-0.0419068	0.675165	0.0731665	0.625212	0.653491	-0.230889	-0.306325
CFLO12870	-0.894937	0.888788	0.262993	0.412147	1.12325	-0.673237	1.10181	0.888009	0.467646	-0.418567	0.214085	0.132498	0.800173	1.00455	0.129888	-1.98292	-1.78158	-0.000534521	0.710126	0.798182	-0.00776533
CFLO12871	-0.209143	1.01708	0.191899	-0.673386	-1.41013	-0.434162	0.221931	-0.547781	0.509446	0.0932706	-1.05756	0.878374	-0.165441	0.7126	0.920157	0.516142	0.790327	1.05073	0.832585	0.715555	-0.0469127
CFLO12874	-0.210494	1.11021	-0.214889	1.19466	0.757206	1.50009	0.76793	2.07407	1.11652	0.401156	-0.892903	-0.671405	-0.476295	-0.917529	0.113711	0.772297	0.75529	-0.382693	-0.722007	-0.11773	-0.366731
CFLO12880	-1.59871	-0.775092	0.714063	1.19087	1.92589	-1.19922	-0.877516	1.15068	-1.18287	0.947753	2.04373	-0.442884	-0.476295	-0.856427	-3.94708	0.145302	-0.288357	-3.58803	-3.77072	-4.33752	1.51993
CFLO12883	-1.74019	0.108174	1.55327	1.68346	2.11548	0.640369	-0.903822	0.969185	-1.16042	0.319629	0.973609	2.17523	-1.44187	0.308145	1.14117	1.01566	1.29597	1.25655	0.855641	0.757349	1.40871
CFLO12885	1.15109	-0.436165	-0.815302	-1.42229	0.379533	0.469565	-1.08198	-0.693889	-1.24545	-0.103397	0.399279	0.821804	1.26891	0.387404	0.651326	-0.358192	-0.44332	1.03044	1.3043	0.751832	0.9831
CFLO12886	-0.578765	-0.312047	2.25369	1.29159	0.248922	2.037	1.64147	1.92761	1.00197	0.442746	-0.126364	-0.641151	-0.476295	-0.886649	-1.22857	0.845196	1.41864	-0.338759	-0.938298	-1.396	-0.366731
CFLO12887	-0.329798	-0.754718	0.464247	0.938175	0.721901	0.056153	0.745707	0.871812	0.245566	-0.599927	-0.497857	-0.577345	1.05417	0.635419	-0.0419068	-1.04889	-1.35215	-0.311099	0.197931	0.332228	0.418022
CFLO12889	-0.473468	0.0417149	-0.767479	0.22642	0.17722	0.34424	0.847961	-0.459435	-0.674476	0.197233	-0.288443	-0.679051	1.96051	1.53622	0.0717993	-0.598048	-1.19425	-0.535238	-0.110757	0.290867	-0.178157
CFLO12890	-0.458949	0.102495	2.12056	1.76769	0.745186	1.07949	1.09467	1.88208	1.19655	1.54624	-0.115116	-0.579756	-0.877049	-1.31904	1.20678	0.0774234	0.957917	1.04266	0.75667	1.1253	0.0713128
CFLO12892	0.169025	1.75773	0.109448	0.350131	-1.61435	-0.477434	-0.3866	-0.333024	0.685605	-0.333962	-0.628264	-0.929066	0.800173	1.31921	0.873475	0.390952	0.344661	0.761332	0.693948	0.713153	0.244958
CFLO12894	-0.304643	0.0281272	-0.184643	0.448829	-0.83767	-0.680408	0.680275	-0.331659	0.22678	0.100977	-0.951733	-0.261486	1.61902	1.80345	1.41488	0.27846	0.339755	1.11335	1.08158	1.2527	-0.131206
CFLO12896	2.06136	-1.11258	-0.584977	-1.38994	0.404649	0.835821	-0.929589	-1.0775	-1.15352	-0.443906	1.31935	0.657602	-0.476295	0.0460457	0.449983	0.724244	1.35268	0.484894	-0.0118917	0.21067	1.52652
CFLO12897	-1.30625	-0.919677	-0.99333	0.0819716	0.441337	-0.603952	0.396836	1.09379	0.687325	-0.415361	0.483152	2.0123	-0.877049	0.963747	1.21031	0.808207	1.00443	1.21528	0.927147	0.889405	-0.311169
CFLO12898	-1.17126	-0.674705	-0.788716	-0.534195	0.102853	-0.949834	0.416993	-0.187534	0.214037	0.14491	0.661514	4.38436	-2.40737	1.23288	0.431787	0.572371	1.08486	0.555468	0.172405	0.243385	-3.49389
CFLO12899	-0.399441	-0.477784	0.23804	-0.589606	-1.76103	0.154853	0.45839	-0.616732	-0.402191	-0.845602	-0.472444	0.0757238	-0.165441	-0.012077	0.924179	1.133	0.530268	0.974258	0.852912	0.517527	-0.556923
CFLO12900	0.267753	2.05498	2.03403	1.68737	1.29968	0.889206	1.33371	2.01044	0.620256	0.903373	-0.252964	-0.532148	-0.476295	-0.797851	0.525528	0.198846	0.868264	0.38988	0.0777605	0.452648	-0.355496
CFLO12902	-0.662359	0.932961	0.228229	-0.0139705	-1.57827	-0.651824	-0.476309	-0.172035	1.32292	-0.455006	-1.23181	0.0955102	-0.165441	0.0555052	-0.380906	0.563172	0.29563	-0.399341	-0.556904	-0.510407	-0.720537
CFLO12903	-1.04119	0.6246	-0.436573	0.987857	0.100679	1.21937	0.331313	0.981734	1.20451	1.50902	0.048706	-0.560557	-1.44187	-1.88135	0.132554	0.740089	0.668467	-0.466925	-0.779418	-0.089688	-0.682455
CFLO12904	0.152409	0.13474	-0.915577	0.218373	1.04637	-0.659845	-1.19973	-0.613026	-1.22291	0.178344	1.02004	1.50968	-1.44187	-0.136002	0.746597	0.848455	0.786085	0.918768	0.689735	0.445664	0.918688
CFLO12905	0.933369	-0.257323	-0.674856	-0.37412	0.595558	0.685089	0.341451	-0.310447	-1.12895	-0.316189	0.755258	-0.269165	1.26891	1.07056	-0.740576	0.3745	0.0319249	-1.2005	-1.32688	-0.785422	0.567316
CFLO12907	-0.413281	0.808458	-1.04663	1.0458	1.20648	1.04621	-1.21482	-0.356247	-1.22813	-0.971694	1.39481	-1.12339	-0.165441	-1.68594	-0.578437	-0.744693	-0.670337	-0.620319	-0.413166	-0.269061	0.608481
CFLO12911	-0.757072	-0.251935	0.255665	0.685686	-0.444472	0.62453	0.663858	0.295917	0.770671	0.50352	-0.252964	-0.951211	0.653396	-0.00878466	0.661095	0.00865303	0.141975	0.51681	0.507215	0.640884	-0.685099
CFLO12912	-0.684101	-0.351346	-0.674725	0.0229994	1.69122	-1.01033	-2.22442	-1.40694	-1.26897	-1.58892	1.96082	1.64851	-2.40737	-1.47669	0.557671	3.11259	4.12604	1.27671	-0.254047	-0.46857	-3.49389
CFLO12913	0.0415256	-0.145807	-1.15284	-0.3202	0.508171	0.135102	0.606623	-0.490224	-1.00203	-0.154835	0.483152	0.06546	0.303292	0.349606	0.887239	-0.915318	0.268252	1.22382	1.23126	1.1535	0.21871
CFLO12914	-1.15932	-0.452464	0.0303534	0.870586	1.62551	-1.0027	0.747227	1.27957	0.403473	-0.246316	0.926447	0.976141	-0.877049	0.0205072	0.0944215	0.343269	0.777763	-0.0839964	-0.404506	0.00436869	-0.414568
CFLO12915	-0.507945	0.282631	0.548902	0.88524	-0.622392	0.984713	-0.16487	1.13419	1.26401	-0.557034	-1.41687	-0.525117	-0.476295	-0.850459	0.51397	0.818541	0.0732844	0.659249	0.69073	0.239324	-0.394252
CFLO12916	-0.256167	-0.448577	0.193123	-0.192754	-0.964257	-0.86756	0.81935	-0.15419	0.68923	-0.243347	-1.04221	-0.415579	1.61902	1.43068	-0.584853	0.588839	0.587012	-0.478996	-0.760142	-0.709264	-0.5261
CFLO12917	-1.68181	0.215746	-0.115322	0.732663	-0.0797978	-0.470975	0.351628	0.786553	1.14031	0.181538	0.101377	-1.02673	0.303292	-0.417627	-0.366016	-0.647458	-0.367009	0.222972	0.388995	-0.10179	-0.272205
CFLO12919	-1.01572	0.490314	0.132931	0.401153	0.38988	-1.63163	1.29945	1.64193	0.831834	0.191638	-0.194753	0.28548	-0.476295	-0.146835	0.5288	0.810691	0.470464	0.617009	0.485528	0.25567	-0.481497
CFLO12920	-1.24586	0.446461	1.51203	0.402739	-1.03604	-0.898966	0.0791148	0.301719	1.09914	0.484191	-0.562349	-0.466472	0.489313	0.0680205	0.413173	0.199926	1.07361	0.366314	-0.0301061	0.347818	-0.351334
CFLO12921	-0.354125	0.830671	2.37889	2.19941	-1.00982	1.18973	0.151231	1.62076	1.26067	0.701639	-1.63273	-1.22651	-0.877049	-1.83289	1.05285	2.30854	1.78209	1.17555	0.572386	0.252662	-0.292013
CFLO12922	-0.554511	0.917937	2.08386	1.46517	0.391269	0.45394	1.29289	1.58617	1.07989	1.78422	0.0593147	-0.075934	-0.476295	-0.417627	0.901805	-0.192294	1.67754	0.359475	-0.278857	0.930331	-0.299605
CFLO12923	0.0909625	1.87985	0.550321	1.36889	-0.307545	-0.496224	0.849526	1.18333	1.29896	-0.457339	-1.46939	-1.12001	0.303292	-0.489635	-0.25581	-0.165561	-0.293628	-0.194737	-0.0977688	-0.156071	-0.610507
CFLO12924	-0.425697	1.41434	-0.154021	-0.119474	-0.410872	-0.255504	0.979625	-0.270135	-0.608806	-0.855459	0.273817	-0.663792	0.0885466	-0.256061	-0.390988	0.485835	-0.306784	-0.374474	-0.289251	-0.494641	-0.0564246
CFLO12925	-1.57364	0.64878	1.88162	1.54334	-0.224122	0.228729	0.865173	1.16864	0.881131	0.759762	-0.194753	-1.09983	-0.165441	-0.942727	-0.0452124	-0.273084	0.279957	0.460447	0.390283	0.075565	-0.18477
CFLO12928	-0.214498	-1.79173	-0.804307	-1.05681	-0.345435	-0.371115	1.02425	-0.545967	-0.786781	-0.449523	-0.183246	-0.203463	2.0198	1.58191	-1.43864	-1.05075	-1.26026	-1.86695	-1.5419	-0.984343	0.247867
CFLO12929	0.371383	-0.796312	-0.786783	-0.562559	0.230002	-0.303324	-0.489532	-0.74958	-1.22682	-0.188557	0.427499	-0.57013	0.653396	-0.100478	0.113711	-0.809923	-0.162808	-0.0996564	-0.0459586	0.399218	0.869871
CFLO12936	0.0618616	2.13762	1.37253	0.98892	-0.0810395	0.210843	1.32741	1.468	1.42231	0.498514	-1.7083	-1.04733	0.0885466	-0.655997	-0.44879	-0.198705	-0.613159	-0.439328	-0.237878	-0.325642	-0.253241
CFLO12937	-0.488721	-0.275101	-0.214173	0.307136	0.23072	-0.232068	1.3421	1.43401	1.12039	0.978232	-0.409843	-0.520912	-0.165441	-0.475852	-3.94708	-0.0238403	-0.541695	-2.73297	-2.76516	-4.33752	-0.77114
CFLO12938	-0.0856128	1.18297	1.80514	1.00957	-0.991839	-0.260372	1.07743	0.764266	1.11376	0.0574768	-0.736849	-0.217135	-0.476295	-0.404524	0.652729	-0.123549	-0.69412	0.99819	1.3694	0.676359	-0.514701
CFLO12939	1.14771	-0.153611	-1.60986	-0.38046	0.696289	0.169703	-1.08163	0.194093	-1.34473	-0.667537	1.24907	0.936067	-0.877049	-0.283737	0.836333	0.230491	0.991164	1.12361	0.832027	0.731148	0.201502
CFLO12940	-1.19066	-0.425918	-0.648219	-0.0137053	-0.334906	-0.298704	0.791101	0.380324	0.87593	-0.621049	-0.459819	-0.499158	0.93295	0.61862	0.625652	-0.467404	-0.00643733	0.780751	0.855754	0.7637	-0.35675
CFLO12941	0.339829	0.704817	-0.752004	1.19357	0.854974	0.329163	-0.316106	-0.100541	-1.17212	0.646678	0.838	-0.0507952	0.0885466	0.0397041	1.10426	0.123642	0.0244885	0.819807	0.886166	1.01498	0.54517
CFLO12942	0.669397	0.744174	1.14886	1.46429	1.10072	0.309431	1.12214	0.648539	-1.02767	0.381426	0.957971	-0.579756	-0.877049	-1.36111	0.629988	-0.418852	-0.148674	0.629776	0.747278	0.751843	0.128799
CFLO12943	-1.11221	-0.847134	0.0601152	0.851974	1.28971	0.385607	0.0596586	1.11476	-1.02317	-0.206343	0.838	-0.671405	0.489313	0.0010467	0.271593	-0.232334	-0.600988	0.0293882	0.270541	0.357407	0.132094
CFLO12947	-0.591305	0.899815	0.578068	0.460923	-0.472217	-0.620484	0.39204	0.582793	1.28647	-0.245516	-0.614964	-0.144544	-0.165441	-0.179841	0.189074	0.289389	0.863091	0.0371753	-0.306065	0.11008	-0.452398
CFLO12948	-0.826439	1.21484	0.301467	-0.132544	-0.326446	-0.746744	-0.364104	0.39328	1.28215	-0.600645	-0.048506	3.19016	-2.40737	0.20735	1.21313	0.423507	0.820367	1.53987	1.35649	1.01792	-3.49389
CFLO12950	-0.890785	-0.788327	0.240345	-0.0085391	0.209394	-0.696246	0.767597	-0.0545262	0.522899	0.00720042	-0.0157494	-0.320115	1.26891	0.822852	-1.4573	-0.508908	-0.33879	-1.53893	-1.54887	-1.17743	0.184916
CFLO12951	0.207709	0.37162	0.80488	0.428793	-0.847618	0.41796	0.429917	0.371159	0.956181	0.311206	-1.36525	-0.121126	0.653396	0.637505	0.488634	0.276372	0.548791	0.311115	0.119265	0.392996	-0.556923
CFLO12952	0.0326252	0.268977	-0.59721	0.126529	0.564938	0.128289	0.0455242	0.0739319	-1.24006	0.575262	0.687374	-1.06317	0.489313	-1.59246	-0.702469	-0.131017	-0.669869	-0.577972	-0.367001	-0.58538	1.37706
CFLO12953	-0.872957	-1.28486	0.315604	1.3409	1.66349	0.177463	1.08452	2.38803	1.27393	0.762282	-0.229543	0.415796	-0.877049	-0.444203	0.396048	-0.0167116	0.531759	0.262605	0.0729738	0.402719	-0.511122
CFLO12954	-0.387915	0.065029	-0.474144	0.0194127	0.571851	0.176626	0.996489	-0.162007	-0.920401	-0.0849889	0.52875	-0.261218	-0.165441	-0.70889	1.12489	0.505297	0.178505	1.32257	1.37542	0.909221	0.714374
CFLO12956	-0.0686194	-0.969275	-0.849433	-0.215124	0.680716	-0.927455	0.231205	-0.257851	-1.22421	1.40922	1.67273	0.316961	0.800173	1.13216	-1.06185	-0.91795	-1.85022	-2.02101	-1.47667	-0.668188	1.20072
CFLO12957	-1.02377	1.1144	0.0177272	1.3564	-1.06714	0.604484	0.218436	0.172435	1.0335	-0.492646	-0.536385	0.757578	0.303292	1.00937	0.940072	0.360951	0.986978	0.976541	0.672615	0.784827	-0.496134
CFLO12962	-0.164239	-0.691281	-0.636018	-0.593324	0.30805	-0.0555413	0.24128	-0.056014	-0.109745	-1.19559	0.64415	-0.0603293	0.653396	0.58008	-0.984506	-0.907441	-1.19179	-0.664585	-0.253419	-0.59839	0.165751
CFLO12964	-0.0088033	-0.318543	0.24738	0.211051	0.241395	0.235798	0.959427	0.915455	0.664448	0.432467	-0.00490981	-0.302378	0.303292	0.16144	-0.309044	-0.611838	-0.476725	0.0717571	0.26725	-0.0601349	-0.504907
[truncated: 4,681 more rows]

## Sheet: dmel_cflo_std
CF_geneID	CF_H3K9me3.mergedChIP_CDS	CF_H3K4me1.mergedChIP_CDS	CF_PolII.mergedChIP_CDS	CF_H3K27ac.mergedChIP_CDS	CF_H3K9ac.mergedChIP_CDS	CF_H3K27me3.mergedChIP_CDS	CF_H3K36me3.mergedChIP_CDS	CF_H3K4me3.mergedChIP_CDS	CF_fracMeth.comb	CF_finFPKM.comb	CF_Fop	CF_exon.meanLength	CF_exonCount	CF_CpGmask_paml_leng	CF_paml_leng	CFLOR_dnds	CFLOR_dn	CFLOR_ds	ant7_ds	ant7_dn	DM_ExpressionLevel.comb	DM_TissueSpecificity	DM_Fop	DMsubgroup_dN	DMsubgroup_dS	DMsubgroup.dNdS	DM_exon.meanLength	DM_exonCount	DM_H3K9me3.dmelChIP_CDS	DM_H3K4me1.dmelChIP_CDS	DM_PolII.dmelChIP_CDS	DM_H3K27ac.dmelChIP_CDS	DM_H3K9ac.dmelChIP_CDS	DM_H3K27me3.dmelChIP_CDS	DM_H3K36me3.dmelChIP_CDS	DM_H3K4me3.dmelChIP_CDS	ant7_dnds	CF_intron.meanLength.y	DM_intron.meanLength.y
[truncated: 2,102 more rows]
